# Supplementary material for: 2-[1,1-Dioxo-2-(2,4,5-trifluoro­benz­yl)-2H-1,2-benzothia­zin-4-yl]acetic acid
Source: Acta Crystallogr Sect E Struct Rep Online. 2012 Apr 13;68(Pt 5):o1364. doi: 10.1107/S1600536812015942 (PMC3344496; doi:10.1107/S1600536812015942)
Supplement: Supplementary file 1 [file e-68-o1364-sup1.cif]

##############################################################################
#                                                                            #
# This CIF contains the data in a paper accepted for publication in          #
# Acta Crystallographica Section E. It conforms to the requirements of       #
# Notes for Authors for Acta Crystallographica Section E, and has been       #
# peer reviewed under the auspices of the IUCr Commission on Journals.       #
#                                                                            #
# Full details of the Crystallographic Information File format               #
# are given in the paper "The Crystallographic Information File (CIF):       #
# a New Standard Archive File for Crystallography" by S. R. Hall, F. H.      #
# Allen and I. D. Brown [Acta Cryst. (1991), A47, 655-685].                  #
#                                                                            #
# The current version of the core CIF dictionary is obtainable from          #
# ftp://ftp.iucr.org/pub/cif_core.dic.                                       #
#                                                                            #
# Software is freely available for graphical display of the structure(s)     #
# in this CIF. For information consult the CIF software page                 #
# http://www.iucr.org/resources/cif/software.                                #
#                                                                            #
# This file may be used for bona fide research purposes within the           #
# scientific community so long as proper attribution is given to the journal # 
# article from which it was obtained.                                        #
#                                                                            #
##############################################################################
data_I
_audit_creation_method     SHELXL-97
_chemical_name_systematic
;
2-[1,1-Dioxo-2-(2,4,5-trifluorobenzyl)-2<i>H</i>-1,2-benzothiazin-4-yl]acetic
acid
;
_chemical_name_common     ?
_chemical_formula_moiety     'C17 H12 F3 N O4 S'
_chemical_formula_sum     'C17 H12 F3 N O4 S'
_chemical_formula_iupac     'C17 H12 F3 N O4 S'
_chemical_formula_weight     383.34
_chemical_melting_point     ?
_symmetry_cell_setting     monoclinic
_symmetry_space_group_name_H-M     'P 21/n'
_symmetry_space_group_name_Hall     '-P 2yn'
loop_
    _symmetry_equiv_pos_as_xyz
    'x, y, z'
    '-x+1/2, y+1/2, -z+1/2'
    '-x, -y, -z'
    'x-1/2, -y-1/2, z-1/2'
_cell_length_a     8.3290(17)
_cell_length_b     23.141(5)
_cell_length_c     8.6692(17)
_cell_angle_alpha     90.00
_cell_angle_beta     90.93(3)
_cell_angle_gamma     90.00
_cell_volume     1670.7(6)
_cell_formula_units_Z     4
_cell_measurement_reflns_used     9975
_cell_measurement_theta_min     2.45
_cell_measurement_theta_max     28.39
_cell_measurement_temperature     293(2)
_exptl_crystal_description     Block
_exptl_crystal_colour     Colorless
_exptl_crystal_size_max     0.20
_exptl_crystal_size_mid     0.20
_exptl_crystal_size_min     0.20
_exptl_crystal_density_diffrn     1.524
_exptl_crystal_density_meas     ?
_exptl_crystal_density_method     'not measured'
_exptl_crystal_F_000     784
_exptl_absorpt_coefficient_mu     0.249
_exptl_absorpt_correction_type     none
_exptl_absorpt_process_details     ?
_exptl_absorpt_correction_T_min     ?
_exptl_absorpt_correction_T_max     ?
_exptl_special_details
;
;
_diffrn_ambient_temperature     293(2)
_diffrn_radiation_type     MoK\a
_diffrn_radiation_wavelength     0.71073
_diffrn_radiation_source     'fine-focus sealed tube'
_diffrn_radiation_monochromator     graphite
_diffrn_measurement_device_type     'Bruker APEXII CCD'
_diffrn_measurement_method     '\f and \w scans'
_diffrn_detector_area_resol_mean     ?
_diffrn_reflns_number     22476
_diffrn_reflns_av_R_equivalents     0.0227
_diffrn_reflns_av_sigmaI/netI     0.0151
_diffrn_reflns_theta_min     2.51
_diffrn_reflns_theta_max     28.39
_diffrn_reflns_theta_full     28.39
_diffrn_measured_fraction_theta_max     0.996
_diffrn_measured_fraction_theta_full     0.996
_diffrn_reflns_limit_h_min     -11
_diffrn_reflns_limit_h_max     11
_diffrn_reflns_limit_k_min     -27
_diffrn_reflns_limit_k_max     30
_diffrn_reflns_limit_l_min     -11
_diffrn_reflns_limit_l_max     11
_diffrn_standards_number     0
_diffrn_standards_interval_count     ?
_diffrn_standards_interval_time     ?
_diffrn_standards_decay_%     ?
_refine_special_details
;
Refinement of <i>F</i>^2^ against ALL reflections. The weighted <i>R</i>-factor
<i>wR</i> and goodness of fit <i>S</i> are based on <i>F</i>^2^, conventional
<i>R</i>-factors <i>R</i> are based on <i>F</i>, with <i>F</i> set to zero for
negative <i>F</i>^2^. The threshold expression of <i>F</i>^2^ >
\s(<i>F</i>^2^) is used only for calculating <i>R</i>-factors(gt) <i>etc</i>.
and is not relevant to the choice of reflections for refinement.
<i>R</i>-factors based on <i>F</i>^2^ are statistically about twice as large
as those based on <i>F</i>, and <i>R</i>- factors based on ALL data will be
even larger.
;
_reflns_number_total     4158
_reflns_number_gt     3646
_reflns_threshold_expression     I>2sigma(I)
_refine_ls_structure_factor_coef     Fsqd
_refine_ls_matrix_type     full
_refine_ls_R_factor_all     0.0450
_refine_ls_R_factor_gt     0.0394
_refine_ls_wR_factor_gt     0.1030
_refine_ls_wR_factor_ref     0.1084
_refine_ls_goodness_of_fit_ref     1.032
_refine_ls_restrained_S_all     1.032
_refine_ls_number_reflns     4158
_refine_ls_number_parameters     239
_refine_ls_number_restraints     0
_refine_ls_hydrogen_treatment     mixed
_refine_ls_weighting_scheme     calc
_refine_ls_weighting_details
         'calc w=1/[\s^2^(Fo^2^)+(0.0536P)^2^+0.5773P] where P=(Fo^2^+2Fc^2^)/3'
_atom_sites_solution_hydrogens     geom
_atom_sites_solution_primary     direct
_atom_sites_solution_secondary     difmap
_refine_ls_shift/su_max     0.000
_refine_ls_shift/su_mean     0.000
_refine_diff_density_max     0.322
_refine_diff_density_min     -0.397
_refine_ls_extinction_method     none
_refine_ls_extinction_coef     ?
loop_
    _atom_type_symbol
    _atom_type_description
    _atom_type_scat_dispersion_real
    _atom_type_scat_dispersion_imag
    _atom_type_scat_source
    'C' 'C' 0.0033 0.0016
                         'International Tables Vol C Tables 4.2.6.8 and 6.1.1.4'
    'H' 'H' 0.0000 0.0000
                         'International Tables Vol C Tables 4.2.6.8 and 6.1.1.4'
    'N' 'N' 0.0061 0.0033
                         'International Tables Vol C Tables 4.2.6.8 and 6.1.1.4'
    'O' 'O' 0.0106 0.0060
                         'International Tables Vol C Tables 4.2.6.8 and 6.1.1.4'
    'F' 'F' 0.0171 0.0103
                         'International Tables Vol C Tables 4.2.6.8 and 6.1.1.4'
    'S' 'S' 0.1246 0.1234
                         'International Tables Vol C Tables 4.2.6.8 and 6.1.1.4'
_computing_data_collection     'APEX2 (Bruker, 2005)'
_computing_cell_refinement     'SAINT-Plus (Bruker, 2001)'
_computing_data_reduction     'SAINT-Plus (Bruker, 2001)'
_computing_structure_solution     'SHELXS97 (Sheldrick, 2008)'
_computing_structure_refinement     'SHELXL97 (Sheldrick, 2008)'
_computing_molecular_graphics     'SHELXTL (Sheldrick, 2008)'
_computing_publication_material
                             'SHELXTL (Sheldrick, 2008) and PLATON (Spek, 2009)'
loop_
    _atom_site_type_symbol
    _atom_site_label
    _atom_site_fract_x
    _atom_site_fract_y
    _atom_site_fract_z
    _atom_site_U_iso_or_equiv
    _atom_site_adp_type
    _atom_site_calc_flag
    _atom_site_refinement_flags
    _atom_site_occupancy
    _atom_site_symmetry_multiplicity
    _atom_site_disorder_assembly
    _atom_site_disorder_group
    S S1 0.11950(4) 0.232698(14) 0.97865(4) 0.03556(11) Uani d . 1 1 . .
    F F1 0.69758(14) 0.21289(5) 0.89004(16) 0.0722(3) Uani d . 1 1 . .
    F F2 0.6328(2) 0.02123(6) 0.73067(19) 0.0989(5) Uani d . 1 1 . .
    F F3 0.3601(2) 0.01403(5) 0.8862(2) 0.0997(5) Uani d . 1 1 . .
    O O1 0.4665(2) 0.48147(7) 0.79699(18) 0.0807(5) Uani d . 1 1 . .
    H H1 0.504(4) 0.5074(14) 0.855(3) 0.107(10) Uiso d . 1 1 . .
    O O2 0.41807(19) 0.43626(6) 1.01497(15) 0.0686(4) Uani d . 1 1 . .
    O O3 0.08188(15) 0.19719(5) 1.10801(14) 0.0526(3) Uani d . 1 1 . .
    O O4 0.08941(14) 0.20919(5) 0.82864(12) 0.0463(3) Uani d . 1 1 . .
    N N1 0.30918(15) 0.25127(5) 0.99625(14) 0.0389(3) Uani d . 1 1 . .
    C C1 0.02950(17) 0.30051(6) 0.99039(15) 0.0348(3) Uani d . 1 1 . .
    C C2 -0.11807(18) 0.30537(7) 1.06150(18) 0.0419(3) Uani d . 1 1 . .
    H H2 -0.1616 0.2741 1.1136 0.050 Uiso calc R 1 1 . .
    C C3 -0.19919(19) 0.35725(8) 1.0537(2) 0.0504(4) Uani d . 1 1 . .
    H H3 -0.2977 0.3614 1.1014 0.060 Uiso calc R 1 1 . .
    C C4 -0.1331(2) 0.40320(7) 0.9744(2) 0.0525(4) Uani d . 1 1 . .
    H H4 -0.1901 0.4376 0.9658 0.063 Uiso calc R 1 1 . .
    C C5 0.0162(2) 0.39876(7) 0.90794(19) 0.0453(3) Uani d . 1 1 . .
    H H5 0.0589 0.4304 0.8568 0.054 Uiso calc R 1 1 . .
    C C6 0.10414(17) 0.34714(6) 0.91652(15) 0.0354(3) Uani d . 1 1 . .
    C C7 0.26885(18) 0.34231(6) 0.86404(16) 0.0379(3) Uani d . 1 1 . .
    C C8 0.36224(18) 0.29773(6) 0.90869(17) 0.0387(3) Uani d . 1 1 . .
    H H8 0.4691 0.2980 0.8792 0.046 Uiso calc R 1 1 . .
    C C9 0.3439(2) 0.39103(6) 0.77500(19) 0.0448(3) Uani d . 1 1 . .
    H H9A 0.4296 0.3755 0.7128 0.054 Uiso calc R 1 1 . .
    H H9B 0.2636 0.4074 0.7054 0.054 Uiso calc R 1 1 . .
    C C10 0.41079(18) 0.43834(6) 0.87590(19) 0.0433(3) Uani d . 1 1 . .
    C C11 0.4227(2) 0.21175(7) 1.07534(18) 0.0448(3) Uani d . 1 1 . .
    H H11A 0.3728 0.1972 1.1679 0.054 Uiso calc R 1 1 . .
    H H11B 0.5170 0.2336 1.1071 0.054 Uiso calc R 1 1 . .
    C C12 0.47589(19) 0.16095(7) 0.97972(17) 0.0419(3) Uani d . 1 1 . .
    C C13 0.6136(2) 0.16311(7) 0.8936(2) 0.0480(4) Uani d . 1 1 . .
    C C14 0.6717(2) 0.11724(9) 0.8094(2) 0.0594(4) Uani d . 1 1 . .
    H H14 0.7667 0.1200 0.7549 0.071 Uiso calc R 1 1 . .
    C C15 0.5833(3) 0.06758(8) 0.8099(2) 0.0636(5) Uani d . 1 1 . .
    C C16 0.4443(3) 0.06386(8) 0.8907(3) 0.0635(5) Uani d . 1 1 . .
    C C17 0.3901(2) 0.10940(7) 0.9768(2) 0.0532(4) Uani d . 1 1 . .
    H H17 0.2964 0.1058 1.0329 0.064 Uiso calc R 1 1 . .
loop_
    _atom_site_aniso_label
    _atom_site_aniso_U_11
    _atom_site_aniso_U_22
    _atom_site_aniso_U_33
    _atom_site_aniso_U_12
    _atom_site_aniso_U_13
    _atom_site_aniso_U_23
    S1 0.04325(19) 0.02765(17) 0.03590(18) -0.00299(12) 0.00411(13) 0.00177(12)
    F1 0.0606(7) 0.0529(6) 0.1035(9) -0.0118(5) 0.0109(6) -0.0096(6)
    F2 0.1302(13) 0.0558(8) 0.1110(11) 0.0240(8) 0.0069(9) -0.0322(7)
    F3 0.1114(11) 0.0384(7) 0.1489(14) -0.0155(7) -0.0099(10) -0.0094(7)
    O1 0.1217(14) 0.0547(9) 0.0655(9) -0.0464(9) -0.0027(9) 0.0112(7)
    O2 0.0991(11) 0.0490(8) 0.0580(8) -0.0326(7) 0.0064(7) -0.0001(6)
    O3 0.0639(7) 0.0421(6) 0.0523(6) -0.0011(5) 0.0144(5) 0.0156(5)
    O4 0.0566(6) 0.0365(6) 0.0457(6) -0.0028(5) -0.0032(5) -0.0089(4)
    N1 0.0412(6) 0.0332(6) 0.0424(6) -0.0001(5) -0.0004(5) 0.0018(5)
    C1 0.0411(7) 0.0302(6) 0.0331(6) -0.0014(5) 0.0012(5) -0.0017(5)
    C2 0.0420(7) 0.0416(8) 0.0423(7) -0.0052(6) 0.0048(6) 0.0002(6)
    C3 0.0416(8) 0.0525(9) 0.0573(9) 0.0042(7) 0.0078(7) -0.0013(7)
    C4 0.0495(9) 0.0419(9) 0.0662(10) 0.0100(7) 0.0044(7) 0.0025(7)
    C5 0.0517(8) 0.0329(7) 0.0514(8) 0.0015(6) 0.0044(7) 0.0037(6)
    C6 0.0423(7) 0.0295(7) 0.0344(6) -0.0023(5) 0.0020(5) -0.0015(5)
    C7 0.0459(7) 0.0279(6) 0.0402(7) -0.0049(5) 0.0085(6) -0.0032(5)
    C8 0.0403(7) 0.0327(7) 0.0434(7) -0.0047(5) 0.0063(6) -0.0041(5)
    C9 0.0538(8) 0.0320(7) 0.0491(8) -0.0048(6) 0.0167(7) -0.0006(6)
    C10 0.0424(7) 0.0308(7) 0.0572(9) -0.0036(6) 0.0103(6) 0.0024(6)
    C11 0.0513(8) 0.0433(8) 0.0394(7) 0.0062(7) -0.0103(6) -0.0030(6)
    C12 0.0484(8) 0.0356(7) 0.0413(7) 0.0047(6) -0.0097(6) 0.0019(6)
    C13 0.0512(8) 0.0382(8) 0.0543(9) 0.0021(6) -0.0063(7) -0.0013(7)
    C14 0.0631(11) 0.0552(11) 0.0601(11) 0.0133(9) 0.0033(8) -0.0029(8)
    C15 0.0838(13) 0.0409(9) 0.0659(11) 0.0163(9) -0.0075(10) -0.0110(8)
    C16 0.0782(13) 0.0320(8) 0.0796(13) -0.0022(8) -0.0153(10) -0.0013(8)
    C17 0.0579(10) 0.0395(8) 0.0621(10) 0.0000(7) -0.0032(8) 0.0049(7)
_geom_special_details
;
All e.s.d.'s (except the e.s.d. in the dihedral angle between two l.s. planes)
are estimated using the full covariance matrix. The cell e.s.d.'s are taken
into account individually in the estimation of e.s.d.'s in distances, angles
and torsion angles; correlations between e.s.d.'s in cell parameters are only
used when they are defined by crystal symmetry. An approximate (isotropic)
treatment of cell e.s.d.'s is used for estimating e.s.d.'s involving l.s.
planes.
;
loop_
    _geom_bond_atom_site_label_1
    _geom_bond_atom_site_label_2
    _geom_bond_site_symmetry_2
    _geom_bond_distance
    _geom_bond_publ_flag
    S1 O4 . 1.4281(11) ?
    S1 O3 . 1.4292(11) ?
    S1 N1 . 1.6420(13) ?
    S1 C1 . 1.7427(14) ?
    F1 C13 . 1.348(2) ?
    F2 C15 . 1.342(2) ?
    F3 C16 . 1.350(2) ?
    O1 C10 . 1.2998(19) ?
    O1 H1 . 0.84(3) ?
    O2 C10 . 1.207(2) ?
    N1 C8 . 1.3923(18) ?
    N1 C11 . 1.4765(19) ?
    C1 C2 . 1.388(2) ?
    C1 C6 . 1.4049(19) ?
    C2 C3 . 1.379(2) ?
    C2 H2 . 0.9300 ?
    C3 C4 . 1.385(2) ?
    C3 H3 . 0.9300 ?
    C4 C5 . 1.383(2) ?
    C4 H4 . 0.9300 ?
    C5 C6 . 1.403(2) ?
    C5 H5 . 0.9300 ?
    C6 C7 . 1.457(2) ?
    C7 C8 . 1.345(2) ?
    C7 C9 . 1.5076(19) ?
    C8 H8 . 0.9300 ?
    C9 C10 . 1.503(2) ?
    C9 H9A . 0.9700 ?
    C9 H9B . 0.9700 ?
    C11 C12 . 1.509(2) ?
    C11 H11A . 0.9700 ?
    C11 H11B . 0.9700 ?
    C12 C13 . 1.379(2) ?
    C12 C17 . 1.391(2) ?
    C13 C14 . 1.380(2) ?
    C14 C15 . 1.365(3) ?
    C14 H14 . 0.9300 ?
    C15 C16 . 1.366(3) ?
    C16 C17 . 1.372(3) ?
    C17 H17 . 0.9300 ?
loop_
    _geom_angle_atom_site_label_1
    _geom_angle_atom_site_label_2
    _geom_angle_atom_site_label_3
    _geom_angle_site_symmetry_1
    _geom_angle_site_symmetry_3
    _geom_angle
    _geom_angle_publ_flag
    O4 S1 O3 . . 117.26(8) ?
    O4 S1 N1 . . 109.80(7) ?
    O3 S1 N1 . . 107.48(8) ?
    O4 S1 C1 . . 109.08(7) ?
    O3 S1 C1 . . 111.83(7) ?
    N1 S1 C1 . . 99.97(7) ?
    C10 O1 H1 . . 111(2) ?
    C8 N1 C11 . . 121.67(13) ?
    C8 N1 S1 . . 117.70(10) ?
    C11 N1 S1 . . 119.28(11) ?
    C2 C1 C6 . . 122.78(13) ?
    C2 C1 S1 . . 118.92(11) ?
    C6 C1 S1 . . 118.10(10) ?
    C3 C2 C1 . . 119.04(14) ?
    C3 C2 H2 . . 120.5 ?
    C1 C2 H2 . . 120.5 ?
    C2 C3 C4 . . 119.63(15) ?
    C2 C3 H3 . . 120.2 ?
    C4 C3 H3 . . 120.2 ?
    C5 C4 C3 . . 121.14(15) ?
    C5 C4 H4 . . 119.4 ?
    C3 C4 H4 . . 119.4 ?
    C4 C5 C6 . . 120.89(14) ?
    C4 C5 H5 . . 119.6 ?
    C6 C5 H5 . . 119.6 ?
    C5 C6 C1 . . 116.36(13) ?
    C5 C6 C7 . . 122.84(13) ?
    C1 C6 C7 . . 120.62(13) ?
    C8 C7 C6 . . 120.81(13) ?
    C8 C7 C9 . . 118.58(13) ?
    C6 C7 C9 . . 120.18(13) ?
    C7 C8 N1 . . 124.19(13) ?
    C7 C8 H8 . . 117.9 ?
    N1 C8 H8 . . 117.9 ?
    C10 C9 C7 . . 113.55(13) ?
    C10 C9 H9A . . 108.9 ?
    C7 C9 H9A . . 108.9 ?
    C10 C9 H9B . . 108.9 ?
    C7 C9 H9B . . 108.9 ?
    H9A C9 H9B . . 107.7 ?
    O2 C10 O1 . . 122.93(16) ?
    O2 C10 C9 . . 124.36(14) ?
    O1 C10 C9 . . 112.65(15) ?
    N1 C11 C12 . . 114.76(12) ?
    N1 C11 H11A . . 108.6 ?
    C12 C11 H11A . . 108.6 ?
    N1 C11 H11B . . 108.6 ?
    C12 C11 H11B . . 108.6 ?
    H11A C11 H11B . . 107.6 ?
    C13 C12 C17 . . 116.91(15) ?
    C13 C12 C11 . . 121.54(14) ?
    C17 C12 C11 . . 121.54(15) ?
    F1 C13 C12 . . 118.65(15) ?
    F1 C13 C14 . . 117.28(16) ?
    C12 C13 C14 . . 124.07(16) ?
    C15 C14 C13 . . 116.87(18) ?
    C15 C14 H14 . . 121.6 ?
    C13 C14 H14 . . 121.6 ?
    F2 C15 C14 . . 120.1(2) ?
    F2 C15 C16 . . 118.81(19) ?
    C14 C15 C16 . . 121.11(17) ?
    F3 C16 C15 . . 118.92(19) ?
    F3 C16 C17 . . 119.8(2) ?
    C15 C16 C17 . . 121.31(17) ?
    C16 C17 C12 . . 119.69(18) ?
    C16 C17 H17 . . 120.2 ?
    C12 C17 H17 . . 120.2 ?
loop_
    _geom_hbond_atom_site_label_D
    _geom_hbond_atom_site_label_H
    _geom_hbond_atom_site_label_A
    _geom_hbond_site_symmetry_A
    _geom_hbond_distance_DH
    _geom_hbond_distance_HA
    _geom_hbond_distance_DA
    _geom_hbond_angle_DHA
    _geom_hbond_publ_flag
    O1 H1 O2 3_667 0.84(3) 1.83(3) 2.675(2) 179(3) y
    C8 H8 O3 4_665 0.93 2.55 3.211(2) 129 y
    C9 H9A O3 4_665 0.97 2.30 3.207(2) 155 y
    C11 H11A O3 . 0.97 2.47 2.877(2) 105 n
    C11 H11B F1 . 0.97 2.47 2.818(2) 101 n
    C11 H11B O4 4_666 0.97 2.40 3.162(2) 135 y
data_global
_journal_date_recd_electronic     2012-03-13
_journal_date_accepted     2012-04-03
_journal_name_full     'Acta Crystallographica, Section E'
_journal_year     2012
_journal_volume     68
_journal_issue      5
_journal_page_first     o1364
_journal_page_last     o1364
_journal_paper_category     QO
_journal_paper_doi     10.1107/S1600536812014468
_journal_coeditor_code     PV2523
_publ_contact_author_name     'Changjin Zhu'
_publ_contact_author_address
;
Department of Applied Chemistry
Beijing Institute of Technology
Zhongguancun South Street, 100081 Beijing, People's Republic of China
;
_publ_contact_author_email     zcj@bit.edu.cn
_publ_contact_author_fax     '(+86) 10-68918506'
_publ_contact_author_phone     '(+86) 10-68918506'
_publ_section_title
;
2-[1,1-Dioxo-2-(2,4,5-trifluorobenzyl)-2<i>H</i>-1,2-benzothiazin-4-yl]acetic
acid
;
loop_
    _publ_author_name
    _publ_author_address
    'Yang, Yanchun'
;
Department of Applied Chemistry
Beijing Institute of Technology
Zhongguancun South Street, 100081 Beijing, People's Republic of China
;
    'Yu, Youzhu'
;
Department of Chemistry and Environmental Engineering
Anyang Institute of Technology
Henan 455000, People's Republic of China
;
    'Zhu, Changjin'
;
Department of Applied Chemistry
Beijing Institute of Technology
Zhongguancun South Street, 100081 Beijing, People's Republic of China
;
