# Supplementary material for: 2-[1,1-Dioxo-2-(2,4,5-trifluoro­benz­yl)-2H-1,2-benzothia­zin-4-yl]acetic acid
Source: Acta Crystallogr Sect E Struct Rep Online. 2012 Apr 13;68(Pt 5):o1364. doi: 10.1107/S1600536812015942 (PMC3344496; doi:10.1107/S1600536812015942)
Supplement: Supplementary file 2 [file e-68-o1364-Isup2.hkl]

# 
# h,k,l, Fc-squared, Fo-squared, sigma(Fo-squared) and status flag 
# 
data_I
_shelx_title ' T in P2(1)/n' 
_shelx_refln_list_code          4 
_shelx_F_calc_maximum      166.15 
_exptl_crystal_F_000       784.00 
_reflns_d_resolution_high  0.7475 
 
loop_ 
 _symmetry_equiv_pos_as_xyz 
 'x, y, z' 
 '-x+1/2, y+1/2, -z+1/2' 
 '-x, -y, -z' 
 'x-1/2, -y-1/2, z-1/2' 
 
_cell_length_a     8.3290 
_cell_length_b    23.1413 
_cell_length_c     8.6692 
_cell_angle_alpha  90.000 
_cell_angle_beta   90.926 
_cell_angle_gamma  90.000 
 
_shelx_F_squared_multiplier     1.000 
 
loop_ 
 _refln_index_h 
 _refln_index_k 
 _refln_index_l 
 _refln_F_squared_calc 
 _refln_F_squared_meas 
 _refln_F_squared_sigma 
 _refln_observed_status 
   2   0   0     4100.75     3822.11     88.62 o 
   4   0   0    11472.06    10634.17    261.48 o 
   6   0   0      230.92      214.26      3.64 o 
   8   0   0      183.98      180.91      4.41 o 
  10   0   0      122.14      122.35      4.39 o 
   1   1   0     6113.83     5652.41     76.94 o 
   2   1   0      819.92      800.82      6.41 o 
   3   1   0     2425.07     2287.02     16.54 o 
   4   1   0      854.85      997.85      8.08 o 
   5   1   0        8.98        4.90      0.50 o 
   6   1   0      276.92      281.51      3.07 o 
   7   1   0       98.50       89.22      1.71 o 
   8   1   0       53.03       62.10      1.74 o 
   9   1   0        8.24        5.90      1.36 o 
  10   1   0       20.01       20.53      1.88 o 
  11   1   0        0.00        0.42      1.00 o 
   1   2   0     1637.42     1574.51     16.89 o 
   2   2   0     1213.39     1152.10      9.81 o 
   3   2   0      133.65      139.83      1.84 o 
   4   2   0      458.85      406.15      3.72 o 
   5   2   0       11.57        9.11      0.60 o 
   6   2   0       57.43       61.25      1.43 o 
   7   2   0       20.20       24.27      1.05 o 
   8   2   0       62.00       55.45      2.09 o 
   9   2   0        3.28        1.96      0.78 o 
  10   2   0       53.38       51.48      2.34 o 
  11   2   0        5.54        3.55      1.16 o 
   1   3   0     2367.07     2335.39     19.47 o 
   2   3   0    11098.68    10437.12    182.64 o 
   3   3   0     1681.48     1669.50     12.30 o 
   4   3   0      791.29      850.88      7.46 o 
   5   3   0      666.66      610.04      5.42 o 
   6   3   0      242.21      246.31      4.64 o 
   7   3   0       14.59       16.51      1.62 o 
   8   3   0       75.52       85.85      2.03 o 
   9   3   0       12.00       10.70      1.06 o 
  10   3   0       43.95       43.16      2.16 o 
  11   3   0       15.48       12.61      1.48 o 
   0   4   0     3603.09     3531.99     53.33 o 
   1   4   0      895.15      872.00      6.89 o 
   2   4   0      454.12      432.35      3.69 o 
   3   4   0     8062.09     7915.65     73.46 o 
   4   4   0     1585.81     1446.62     11.01 o 
   5   4   0      147.28      137.15      1.93 o 
   6   4   0       22.89       22.05      0.93 o 
   7   4   0      153.46      155.16      2.74 o 
   8   4   0        5.02        8.87      0.89 o 
   9   4   0       66.91       59.84      1.91 o 
  10   4   0        4.94        4.60      1.44 o 
  11   4   0        0.11        0.16      1.10 o 
   1   5   0     1564.13     1679.16     11.91 o 
   2   5   0       24.07       48.53      0.81 o 
   3   5   0      441.18      402.01      4.06 o 
   4   5   0      305.73      287.65      2.87 o 
   5   5   0      475.16      485.64      4.77 o 
   6   5   0       55.98       50.26      1.44 o 
   7   5   0       15.12       15.96      1.04 o 
   8   5   0        0.44       -0.39      0.59 o 
   9   5   0       28.55       32.41      1.60 o 
  10   5   0       96.61      105.59      2.62 o 
   0   6   0      366.61      314.28      2.89 o 
   1   6   0      169.69      182.68      1.39 o 
   2   6   0        0.36        1.10      0.42 o 
   3   6   0     1759.85     1805.32     13.15 o 
   4   6   0      447.52      446.30      4.01 o 
   5   6   0       35.44       41.08      1.13 o 
   6   6   0        0.02        1.91      0.56 o 
   7   6   0      312.30      316.43      4.22 o 
   8   6   0        2.11        2.98      0.70 o 
   9   6   0        0.00        0.22      0.70 o 
  10   6   0        3.01        2.06      0.97 o 
   1   7   0     3236.02     3284.90     20.35 o 
   2   7   0       43.99       62.39      0.82 o 
   3   7   0     2486.18     2465.69     17.72 o 
   4   7   0      119.75      111.78      1.50 o 
   5   7   0     2351.79     2317.82     18.90 o 
   6   7   0       28.79       23.50      1.18 o 
   7   7   0       81.65       84.11      2.24 o 
   8   7   0        4.08        1.39      0.71 o 
   9   7   0       77.58       71.75      2.07 o 
  10   7   0       47.37       51.44      1.91 o 
   0   8   0       23.86       34.86      0.62 o 
   1   8   0     1595.14     1647.20      9.82 o 
   2   8   0     3739.57     3973.02     27.95 o 
   3   8   0     5712.03     5743.47     40.33 o 
   4   8   0       77.31       85.84      1.30 o 
   5   8   0       42.87       37.62      1.21 o 
   6   8   0      769.10      762.91      7.00 o 
   7   8   0     1649.01     1624.65     13.38 o 
   8   8   0       25.74       25.52      1.51 o 
   9   8   0        0.70       -0.36      0.72 o 
  10   8   0        2.43        4.02      1.02 o 
   1   9   0      273.63      313.46      2.73 o 
   2   9   0      466.03      457.58      3.76 o 
   3   9   0      152.67      152.30      1.82 o 
   4   9   0       49.37       69.43      1.41 o 
   5   9   0      553.64      557.31      5.64 o 
   6   9   0     1754.18     1678.67     14.43 o 
   7   9   0       85.83       87.66      2.20 o 
   8   9   0        2.24        2.83      0.78 o 
   9   9   0       20.10       20.79      1.38 o 
  10   9   0       21.97       20.51      1.43 o 
   0  10   0     2870.16     2957.40     24.39 o 
   1  10   0      584.23      633.06      4.51 o 
   2  10   0      552.52      639.20      6.60 o 
   3  10   0     1851.35     1779.89     14.29 o 
   4  10   0      296.84      313.34      3.51 o 
   5  10   0       11.95       12.26      0.88 o 
   6  10   0       85.23       94.26      2.12 o 
   7  10   0      697.72      689.81      7.23 o 
   8  10   0        6.89        5.48      0.91 o 
   9  10   0        4.53        0.79      1.07 o 
  10  10   0       36.66       38.23      2.04 o 
   1  11   0     1607.44     1670.69     11.20 o 
   2  11   0       10.42       23.84      0.83 o 
   3  11   0      208.69      160.48      2.11 o 
   4  11   0        9.05       12.11      0.72 o 
   5  11   0      968.13      905.13      8.33 o 
   6  11   0     1831.00     1803.71     15.40 o 
   7  11   0      354.65      375.29      4.77 o 
   8  11   0        1.33        1.63      0.80 o 
   9  11   0      167.88      166.35      3.68 o 
  10  11   0       22.15       24.42      1.76 o 
   0  12   0      236.08      266.06      2.77 o 
   1  12   0        0.14        1.24      0.33 o 
   2  12   0        0.05        0.45      0.21 o 
   3  12   0       40.12       49.79      1.14 o 
   4  12   0       24.52       29.22      1.00 o 
   5  12   0       40.18       45.96      1.36 o 
   6  12   0        0.00        0.99      0.63 o 
   7  12   0      186.65      177.22      3.04 o 
   8  12   0       51.58       50.40      2.02 o 
   9  12   0      104.55      105.22      2.98 o 
  10  12   0        1.82        0.84      0.96 o 
   1  13   0        2.73        1.44      0.22 o 
   2  13   0       80.80      108.10      1.22 o 
   3  13   0      109.12      123.71      1.83 o 
   4  13   0      377.53      375.25      4.06 o 
   5  13   0       24.27       24.59      1.13 o 
   6  13   0      159.82      146.39      4.18 o 
   7  13   0       33.38       29.26      1.64 o 
   8  13   0       13.82       12.83      1.33 o 
   9  13   0       52.79       49.97      2.37 o 
  10  13   0        0.07        0.75      0.97 o 
   0  14   0     1420.46     1464.84     14.06 o 
   1  14   0      146.46      148.98      1.62 o 
   2  14   0      194.63      227.30      2.55 o 
   3  14   0       75.79       64.76      1.30 o 
   4  14   0       16.42       17.82      0.87 o 
   5  14   0      395.56      376.14      4.86 o 
   6  14   0      589.62      570.10      6.79 o 
   7  14   0        0.11        0.15      0.76 o 
   8  14   0       68.95       69.29      2.39 o 
   9  14   0       60.04       62.80      2.49 o 
   1  15   0       50.98       69.21      1.05 o 
   2  15   0      564.84      603.04      5.44 o 
   3  15   0      153.02      153.01      2.14 o 
   4  15   0       24.00       27.62      1.25 o 
   5  15   0       31.27       32.19      1.41 o 
   6  15   0      123.04      123.46      2.69 o 
   7  15   0        0.06        0.61      0.74 o 
   8  15   0       39.15       31.08      1.83 o 
   9  15   0       15.12       16.00      1.54 o 
   0  16   0      130.93      127.90      1.94 o 
   1  16   0       24.21       32.28      0.96 o 
   2  16   0       70.67       74.86      1.50 o 
   3  16   0      198.01      190.42      2.56 o 
   4  16   0       34.99       20.93      1.11 o 
   5  16   0        4.35        6.49      0.82 o 
   6  16   0       35.54       37.18      1.66 o 
   7  16   0       44.60       41.45      1.85 o 
   8  16   0       98.18      103.67      2.90 o 
   9  16   0       79.72       85.71      2.80 o 
   1  17   0      446.05      448.52      4.68 o 
   2  17   0      384.64      394.19      4.44 o 
   3  17   0      533.86      538.61      5.83 o 
   4  17   0       30.19       25.99      2.49 o 
   5  17   0      120.37      112.96      2.45 o 
   6  17   0        8.01        6.16      0.90 o 
   7  17   0        4.32        4.11      0.91 o 
   8  17   0        1.25        2.46      0.98 o 
   9  17   0       60.56       61.16      2.44 o 
   0  18   0      245.52      249.07      4.88 o 
   1  18   0      253.07      256.79      3.57 o 
   2  18   0       21.63       27.91      1.08 o 
   3  18   0       64.17       75.69      1.71 o 
   4  18   0      123.02      129.70      2.70 o 
   5  18   0      225.36      232.19      3.68 o 
   6  18   0       32.89       26.94      1.51 o 
   7  18   0       49.46       47.92      1.97 o 
   8  18   0       17.52       16.39      1.57 o 
   9  18   0       70.05       80.22      3.16 o 
   1  19   0      663.54      615.60      9.03 o 
   2  19   0       13.26       15.30      1.01 o 
   3  19   0       28.13       19.46      1.25 o 
   4  19   0      709.54      667.07      7.33 o 
   5  19   0       15.42       14.47      1.11 o 
   6  19   0      144.71      141.32      2.92 o 
   7  19   0       27.58       29.93      2.11 o 
   8  19   0        0.70        2.43      1.01 o 
   0  20   0      403.39      407.61     10.42 o 
   1  20   0      969.87      999.43     12.48 o 
   2  20   0        0.94       -0.26      0.92 o 
   3  20   0      152.17      156.87      3.61 o 
   4  20   0        8.81       12.02      1.04 o 
   5  20   0       92.14       84.25      1.98 o 
   6  20   0        4.00        4.28      0.90 o 
   7  20   0      103.48      102.21      2.69 o 
   8  20   0        0.02       -0.26      0.91 o 
   1  21   0      148.10      150.22      3.30 o 
   2  21   0      910.41      898.93     11.77 o 
   3  21   0      295.78      289.13      5.29 o 
   4  21   0       51.51       45.50      2.03 o 
   5  21   0       86.46       83.26      2.26 o 
   6  21   0       66.78       69.50      2.27 o 
   7  21   0        0.67        0.46      0.85 o 
   8  21   0        0.02       -0.47      0.85 o 
   0  22   0     2357.03     2398.25     48.22 o 
   1  22   0      206.13      206.54      4.97 o 
   2  22   0       78.61       83.03      2.55 o 
   3  22   0        0.55        1.88      0.88 o 
   4  22   0        1.05        2.70      0.98 o 
   5  22   0      194.15      180.54      4.42 o 
   6  22   0       14.89       13.28      1.39 o 
   7  22   0       31.64       30.07      2.25 o 
   1  23   0        1.98        4.39      1.43 o 
   2  23   0        8.31        6.49      1.10 o 
   3  23   0       53.94       49.21      2.17 o 
   4  23   0        0.58        0.47      0.98 o 
   5  23   0        3.84        2.97      1.13 o 
   6  23   0        4.27        5.73      1.28 o 
   7  23   0        2.68        4.07      1.18 o 
   0  24   0      690.83      689.09     16.68 o 
   1  24   0       49.52       46.90      2.48 o 
   2  24   0       86.89       87.48      3.26 o 
   3  24   0       31.14       29.50      1.92 o 
   4  24   0      224.15      221.22      4.87 o 
   5  24   0        4.25        1.64      1.07 o 
   6  24   0        2.27        3.95      1.34 o 
   7  24   0        8.22        7.19      2.25 o 
   1  25   0       24.50       25.27      2.07 o 
   2  25   0      195.77      213.74     11.34 o 
   3  25   0      130.78      123.62      3.47 o 
   4  25   0        2.82        1.28      0.95 o 
   5  25   0        0.04       -0.57      0.95 o 
   6  25   0       71.61       81.46      3.30 o 
   0  26   0        1.97        2.08      1.56 o 
   1  26   0        4.21        2.02      1.95 o 
   2  26   0        3.12        4.01      1.56 o 
   3  26   0       91.26       90.69      3.69 o 
   4  26   0       75.66       80.45      2.96 o 
   5  26   0        1.83        1.10      1.06 o 
   6  26   0        5.68        4.38      1.82 o 
   1  27   0       10.74        7.32      1.44 o 
   2  27   0      276.48      291.51      6.86 o 
   3  27   0       10.22       10.06      1.82 o 
   4  27   0       15.87       13.08      1.59 o 
   5  27   0       38.54       36.05      3.52 o 
   0  28   0      242.67      274.44      9.38 o 
   1  28   0        0.01        1.04      1.19 o 
   2  28   0       24.39       30.19      2.50 o 
   3  28   0        0.87        0.00      2.08 o 
   4  28   0       80.69       87.31      6.52 o 
   1  29   0        4.18        2.35      2.08 o 
   2  29   0      108.51      124.84      7.04 o 
   3  29   0       36.46       35.44      4.69 o 
 -11   0   1       17.28       16.67      2.30 o 
  -9   0   1       38.66       41.99      2.75 o 
  -7   0   1      471.39      425.11      6.12 o 
  -5   0   1     1529.91     1553.99     16.06 o 
  -3   0   1      181.52      141.93      2.35 o 
  -1   0   1     2462.29     2430.68     41.57 o 
   1   0   1        1.27        0.69      0.15 o 
   3   0   1     1251.76     1385.29     13.77 o 
   5   0   1      368.35      408.59      5.36 o 
   7   0   1      159.71      158.91      3.28 o 
   9   0   1      286.27      289.35      6.60 o 
  11   0   1        2.06        0.29      1.49 o 
 -11   1   1       33.18       32.88      2.05 o 
 -10   1   1        0.31        0.12      0.89 o 
  -9   1   1       49.40       42.31      1.98 o 
  -8   1   1        0.76       -0.55      0.55 o 
  -7   1   1      150.51      156.42      2.30 o 
  -6   1   1        6.27        3.18      0.47 o 
  -5   1   1        6.23        0.08      0.47 o 
  -4   1   1       39.99       24.94      0.77 o 
  -3   1   1    18933.08    16048.97    323.60 o 
  -2   1   1     4385.96     4114.75     31.05 o 
  -1   1   1     1663.96     1659.30     10.97 o 
   0   1   1      741.10      703.44      9.40 o 
   1   1   1    11638.43     9917.14    186.05 o 
   2   1   1     2884.29     2834.29     21.48 o 
   3   1   1     2896.95     2829.38     20.57 o 
   4   1   1      159.40      153.39      2.32 o 
   5   1   1      730.17      810.07      6.46 o 
   6   1   1        7.42       10.63      0.75 o 
   7   1   1      164.46      155.25      2.28 o 
   8   1   1        8.29        6.54      0.72 o 
   9   1   1       16.63       22.02      1.55 o 
  10   1   1        5.87        2.72      1.05 o 
  11   1   1        9.01        6.15      1.21 o 
 -11   2   1        5.75        6.17      1.27 o 
 -10   2   1        5.05        4.82      1.13 o 
  -9   2   1       39.42       42.88      2.01 o 
  -8   2   1      190.65      179.08      2.95 o 
  -7   2   1      254.34      239.50      3.51 o 
  -6   2   1       96.88      117.94      1.80 o 
  -5   2   1     1958.25     2029.93     15.32 o 
  -4   2   1     1181.62     1358.99     10.39 o 
  -3   2   1       23.68       12.07      0.82 o 
  -2   2   1     2480.49     2502.22     16.48 o 
  -1   2   1     7945.44     7716.70     58.52 o 
   0   2   1       19.47       18.94      0.35 o 
   1   2   1     9421.50     8770.75    125.00 o 
   2   2   1     5586.61     5334.23     44.99 o 
   3   2   1       12.66       15.15      0.66 o 
   4   2   1      115.66      138.95      1.70 o 
   5   2   1     4485.58     4526.05     30.69 o 
   6   2   1      168.70      165.21      2.20 o 
   7   2   1        5.89        8.04      0.69 o 
   8   2   1       22.11       23.06      1.25 o 
   9   2   1      151.18      151.57      2.86 o 
  10   2   1        5.15        2.93      1.02 o 
  11   2   1        0.32        1.59      1.10 o 
 -11   3   1       28.17       29.75      1.95 o 
 -10   3   1        4.74        1.62      1.02 o 
  -9   3   1        3.39        4.19      0.85 o 
  -8   3   1        9.75        5.35      0.77 o 
  -7   3   1       99.23       92.94      1.97 o 
  -6   3   1      128.94      137.24      2.06 o 
  -5   3   1     1639.20     1650.97     12.70 o 
  -4   3   1      259.67      277.48      2.80 o 
  -3   3   1        9.43       18.37      0.85 o 
  -2   3   1      505.26      529.68      3.62 o 
  -1   3   1    11193.12    10261.27    109.37 o 
   0   3   1      265.46      284.10      2.22 o 
   1   3   1      572.72      619.22      4.25 o 
   2   3   1     2759.26     2679.57     24.91 o 
   3   3   1      780.40      765.92      6.02 o 
   4   3   1     1014.12     1099.79      8.60 o 
   5   3   1       24.86       28.91      1.71 o 
   6   3   1      190.85      191.63      2.44 o 
   7   3   1       26.16       27.49      1.08 o 
   8   3   1        7.88        6.18      0.81 o 
   9   3   1       26.71       27.28      1.49 o 
  10   3   1        9.04        7.32      1.20 o 
  11   3   1        4.88        3.45      1.18 o 
 -11   4   1       16.58       19.50      3.31 o 
 -10   4   1       75.58       76.29      2.50 o 
  -9   4   1       57.10       57.03      1.89 o 
  -8   4   1       28.90       26.47      1.37 o 
  -7   4   1      111.11      107.55      2.15 o 
  -6   4   1       48.94       50.49      1.43 o 
  -5   4   1     1205.19     1218.26      9.69 o 
  -4   4   1      346.56      392.04      3.63 o 
  -3   4   1       78.01       59.15      1.10 o 
  -2   4   1     1748.46     1771.11     11.86 o 
  -1   4   1      435.38      406.81      3.42 o 
   0   4   1       72.06       80.10      0.84 o 
   1   4   1       44.07       40.06      0.64 o 
   2   4   1     2274.39     2126.72     17.91 o 
   3   4   1      732.24      788.68      6.20 o 
   4   4   1     1070.52     1100.95      9.34 o 
   5   4   1     1439.27     1511.30     11.74 o 
   6   4   1      301.67      308.64      3.31 o 
   7   4   1       49.82       42.48      1.98 o 
   8   4   1       46.14       56.84      1.92 o 
   9   4   1       84.37       83.89      2.18 o 
  10   4   1        0.40       -0.06      0.77 o 
 -10   5   1        1.85        2.73      1.04 o 
  -9   5   1        5.75        4.57      0.88 o 
  -8   5   1        9.88       10.14      1.21 o 
  -7   5   1       60.70       67.14      1.82 o 
  -6   5   1      210.59      232.45      3.24 o 
  -5   5   1      144.31      154.86      2.04 o 
  -4   5   1     1194.31     1232.28      9.50 o 
  -3   5   1     1757.12     1676.27     10.92 o 
  -2   5   1       76.22       66.87      1.22 o 
  -1   5   1     1692.10     1684.80     12.92 o 
   0   5   1     6822.58     6573.96     47.51 o 
   1   5   1    10316.74     9879.35     61.38 o 
   2   5   1      322.06      320.67      2.76 o 
   3   5   1     2589.01     2530.84     21.25 o 
   4   5   1       68.92       49.45      1.99 o 
   5   5   1      399.39      417.30      4.03 o 
   6   5   1        0.19        1.15      0.61 o 
   7   5   1       80.28       81.03      1.88 o 
   8   5   1       16.23       13.81      1.06 o 
   9   5   1       36.61       32.31      1.59 o 
  10   5   1       38.35       35.42      1.87 o 
 -10   6   1       28.17       30.63      1.56 o 
  -9   6   1       79.90       80.51      2.14 o 
  -8   6   1       70.24       69.78      2.44 o 
  -7   6   1      592.16      566.47      6.25 o 
  -6   6   1      499.12      496.30      5.42 o 
  -5   6   1        2.01        1.07      0.34 o 
  -4   6   1        0.00        0.17      0.26 o 
  -3   6   1      240.69      218.20      2.03 o 
  -2   6   1     3556.98     3580.46     25.33 o 
  -1   6   1      368.09      356.30      2.87 o 
   0   6   1     1805.79     1781.93     12.56 o 
   1   6   1        5.08        0.41      0.09 o 
   2   6   1     7933.82     7700.27     51.18 o 
   3   6   1      124.98      160.95      1.91 o 
   4   6   1     1012.53      984.13      8.38 o 
   5   6   1      162.24      155.43      2.06 o 
   6   6   1      434.75      424.67      4.83 o 
   7   6   1      428.19      422.66      4.78 o 
   8   6   1      169.30      164.95      2.88 o 
   9   6   1       71.18       72.69      2.09 o 
  10   6   1       18.95       20.03      1.50 o 
 -10   7   1       47.31       49.38      1.91 o 
  -9   7   1       21.25       21.31      1.26 o 
  -8   7   1        7.67        9.53      0.93 o 
  -7   7   1       88.26       78.63      1.89 o 
  -6   7   1       77.14       78.73      1.93 o 
  -5   7   1      446.17      397.00      4.06 o 
  -4   7   1        0.31       -0.15      0.28 o 
  -3   7   1        7.18        9.31      0.57 o 
  -2   7   1     2906.21     2998.76     21.31 o 
  -1   7   1     3371.74     3292.75     21.64 o 
   0   7   1      953.65      959.04      6.96 o 
   1   7   1     1774.07     1833.95     11.47 o 
   2   7   1        0.23        3.85      0.30 o 
   3   7   1      192.49      243.58      2.40 o 
   4   7   1       48.84       55.17      1.20 o 
   5   7   1      110.65      100.98      1.70 o 
   6   7   1      428.50      433.61      5.34 o 
   7   7   1      119.93      138.39      2.64 o 
   8   7   1      105.94       97.58      2.21 o 
   9   7   1       47.87       42.62      1.78 o 
  10   7   1        9.17       11.01      1.44 o 
 -10   8   1       55.51       58.73      2.29 o 
  -9   8   1       30.22       28.64      1.41 o 
  -8   8   1        1.10        0.49      0.62 o 
  -7   8   1        0.02        1.00      0.75 o 
  -6   8   1     1151.17     1149.21      9.71 o 
  -5   8   1      405.32      387.48      4.03 o 
  -4   8   1      111.68      122.91      1.92 o 
  -3   8   1       36.86       29.71      0.82 o 
  -2   8   1     3878.41     3707.56     26.27 o 
  -1   8   1       89.56       85.53      2.42 o 
   0   8   1       27.00       29.05      0.50 o 
   1   8   1      687.82      645.37      4.33 o 
   2   8   1     4356.62     4341.02     28.47 o 
   3   8   1       87.81      102.10      1.22 o 
   4   8   1      451.11      451.10      4.08 o 
   5   8   1      210.83      199.72      2.75 o 
   6   8   1      177.84      165.57      2.93 o 
   7   8   1        0.59        0.39      0.73 o 
   8   8   1        4.55        1.20      0.73 o 
   9   8   1       23.88       25.21      1.60 o 
  10   8   1        6.02        3.87      1.14 o 
 -10   9   1       64.78       74.03      2.56 o 
  -9   9   1       11.95       12.74      1.22 o 
  -8   9   1        0.94       -0.57      0.57 o 
  -7   9   1      212.54      227.64      3.63 o 
  -6   9   1      474.45      454.10      5.14 o 
  -5   9   1     1187.46     1168.55     10.30 o 
  -4   9   1     1348.28     1390.15     12.79 o 
  -3   9   1       96.57      114.01      1.54 o 
  -2   9   1     3484.28     3925.31     25.88 o 
  -1   9   1       77.50       92.15      1.18 o 
   0   9   1     5725.33     5659.08     40.07 o 
   1   9   1     2303.98     2356.32     15.55 o 
   2   9   1       31.11       24.70      0.50 o 
   3   9   1      134.73      168.51      1.70 o 
   4   9   1     2140.84     2158.21     14.82 o 
   5   9   1      298.89      290.63      3.53 o 
   6   9   1      328.36      309.03      3.89 o 
   7   9   1       78.10       80.03      2.05 o 
   8   9   1       54.86       53.96      2.06 o 
   9   9   1        2.47        3.27      0.84 o 
  10   9   1       14.52       12.92      1.60 o 
 -10  10   1       54.72       57.27      2.43 o 
  -9  10   1       48.53       50.92      2.22 o 
  -8  10   1        6.22        4.21      0.84 o 
  -7  10   1       30.93       28.32      1.55 o 
  -6  10   1        2.52        4.55      0.87 o 
  -5  10   1      240.90      230.89      3.10 o 
  -4  10   1      824.70      867.63      7.78 o 
  -3  10   1      381.56      427.98      4.18 o 
  -2  10   1      891.53     1039.89      7.41 o 
  -1  10   1     1501.04     1756.00     12.64 o 
   0  10   1      950.41      934.70      6.03 o 
   1  10   1      650.87      755.00      5.34 o 
   2  10   1     1664.38     1787.08     11.37 o 
   3  10   1     2316.86     2503.37     16.84 o 
   4  10   1       18.50       14.29      0.68 o 
   5  10   1        0.46        1.15      0.47 o 
   6  10   1       13.65       14.54      1.00 o 
   7  10   1        2.09        0.26      0.71 o 
   8  10   1       14.42       16.78      1.19 o 
   9  10   1        4.96        4.07      0.91 o 
  10  10   1        9.87       12.03      1.21 o 
 -10  11   1        1.42        2.04      1.13 o 
  -9  11   1       39.10       35.58      1.98 o 
  -8  11   1      197.34      193.76      3.75 o 
  -7  11   1      109.34      117.09      2.78 o 
  -6  11   1       16.47       15.53      1.30 o 
  -5  11   1       83.40       98.67      2.41 o 
  -4  11   1      269.55      302.28      3.45 o 
  -3  11   1     2071.79     2230.34     16.42 o 
  -2  11   1        3.09        9.75      0.46 o 
  -1  11   1     1283.88     1349.38      9.19 o 
   0  11   1     1080.46     1047.92      6.75 o 
   1  11   1       18.04       18.52      0.46 o 
   2  11   1      715.16      718.89      4.93 o 
   3  11   1      198.18      205.43      2.19 o 
   4  11   1      179.51      188.44      2.76 o 
   5  11   1       48.61       41.59      1.23 o 
   6  11   1        4.81        4.59      1.13 o 
   7  11   1      160.48      156.65      2.84 o 
   8  11   1       83.16       82.74      3.11 o 
   9  11   1        0.02       -0.54      0.77 o 
  10  11   1        1.38       -0.13      0.84 o 
 -10  12   1       15.77       21.75      2.20 o 
  -9  12   1       13.37       14.77      1.43 o 
  -8  12   1       76.45       69.57      2.36 o 
  -7  12   1        1.08       -0.08      0.78 o 
  -6  12   1        5.16        5.09      1.24 o 
  -5  12   1      218.98      194.84      2.79 o 
  -4  12   1       63.29       56.01      1.31 o 
  -3  12   1        0.17        0.60      0.32 o 
  -2  12   1     3758.70     3685.17     24.44 o 
  -1  12   1      925.47     1031.59      7.21 o 
   0  12   1      237.98      258.63      2.02 o 
   1  12   1        1.33        3.54      0.28 o 
   2  12   1      382.10      353.72      2.75 o 
   3  12   1      831.20      885.25      7.03 o 
   4  12   1      237.88      234.79      2.91 o 
   5  12   1        9.39        8.41      0.73 o 
   6  12   1      134.83      118.51      2.27 o 
   7  12   1       93.19       92.73      2.18 o 
   8  12   1       10.13        8.02      1.13 o 
   9  12   1        0.00       -0.57      0.86 o 
  10  12   1       30.60       30.47      1.88 o 
 -10  13   1       10.34        9.41      1.44 o 
  -9  13   1        3.91        3.95      1.10 o 
  -8  13   1      489.59      488.66      6.70 o 
  -7  13   1       45.86       38.74      1.80 o 
  -6  13   1      110.06      115.21      2.60 o 
  -5  13   1        0.75        0.47      0.75 o 
  -4  13   1     1115.06     1110.13     10.78 o 
  -3  13   1      812.32      871.81      7.17 o 
  -2  13   1      350.52      432.21      4.42 o 
  -1  13   1        2.00        1.14      0.25 o 
   0  13   1      856.57      890.91      5.90 o 
   1  13   1     1111.76     1201.06      8.32 o 
   2  13   1      204.43      251.39      2.23 o 
   3  13   1     1787.31     1930.37     15.51 o 
   4  13   1       31.03       24.94      0.98 o 
   5  13   1      230.36      233.10      3.12 o 
   6  13   1      136.45      132.36      2.41 o 
   7  13   1      197.44      187.97      3.12 o 
   8  13   1       67.27       73.26      2.09 o 
   9  13   1        3.79        4.27      1.09 o 
  10  13   1        0.14        1.14      1.02 o 
  -9  14   1        2.64        2.69      1.09 o 
  -8  14   1        6.90        7.11      1.20 o 
  -7  14   1       21.27       22.37      1.47 o 
  -6  14   1       44.50       46.95      1.76 o 
  -5  14   1       30.18       27.77      1.39 o 
  -4  14   1      777.66      745.21      7.80 o 
  -3  14   1      343.30      353.77      3.54 o 
  -2  14   1        5.04        6.27      0.73 o 
  -1  14   1      529.08      570.05      4.71 o 
   0  14   1       78.06       87.11      0.98 o 
   1  14   1      145.87      170.86      1.69 o 
   2  14   1        0.45        1.03      0.30 o 
   3  14   1        2.34        0.61      0.37 o 
   4  14   1      455.66      457.52      4.76 o 
   5  14   1       57.41       61.13      1.53 o 
   6  14   1       68.55       70.16      2.18 o 
   7  14   1       18.42       15.34      1.10 o 
   8  14   1        9.16        8.89      1.20 o 
   9  14   1        0.51        2.15      1.04 o 
  -9  15   1       14.85       16.92      1.56 o 
  -8  15   1       88.19       88.28      2.61 o 
  -7  15   1       24.48       25.46      1.53 o 
  -6  15   1        4.62        3.81      0.87 o 
  -5  15   1       50.97       50.87      1.65 o 
  -4  15   1      273.90      284.46      3.52 o 
  -3  15   1      263.92      267.25      3.22 o 
  -2  15   1       11.43       10.97      0.67 o 
  -1  15   1       90.81       93.89      1.29 o 
   0  15   1     1049.69     1073.66      7.54 o 
   1  15   1        2.62        0.72      0.23 o 
   2  15   1      185.76      171.67      1.93 o 
   3  15   1      113.50      128.35      1.92 o 
   4  15   1      916.47      844.00      7.75 o 
   5  15   1      165.68      145.47      2.40 o 
   6  15   1       10.41       10.48      0.90 o 
   7  15   1        9.19        8.20      1.04 o 
   8  15   1      172.68      170.72      4.25 o 
   9  15   1       50.46       54.98      3.07 o 
  -9  16   1        0.22       -0.62      0.98 o 
  -8  16   1        2.94        3.40      1.01 o 
  -7  16   1        1.19        1.36      0.80 o 
  -6  16   1      331.29      320.02      4.71 o 
  -5  16   1      229.37      211.77      3.46 o 
  -4  16   1       21.08       19.18      1.27 o 
  -3  16   1       38.43       30.66      1.23 o 
  -2  16   1      731.30      679.34      6.25 o 
  -1  16   1      264.90      261.11      2.87 o 
   0  16   1      168.09      172.23      1.90 o 
   1  16   1      253.69      275.72      2.98 o 
   2  16   1       52.11       53.41      1.14 o 
   3  16   1      202.92      200.75      2.56 o 
   4  16   1       18.37       21.59      1.04 o 
   5  16   1       16.63       15.14      1.25 o 
   6  16   1      171.78      162.96      3.08 o 
   7  16   1        0.77       -0.69      0.69 o 
   8  16   1        0.00        0.81      0.91 o 
   9  16   1        0.32       -0.97      0.97 o 
  -9  17   1       13.24       15.47      1.60 o 
  -8  17   1      206.23      219.63      4.20 o 
  -7  17   1       66.94       64.03      2.13 o 
  -6  17   1       45.19       44.09      1.76 o 
  -5  17   1       81.17       87.60      1.96 o 
  -4  17   1      333.69      301.19      3.94 o 
  -3  17   1       10.26        5.49      0.64 o 
  -2  17   1        3.06        1.61      0.43 o 
  -1  17   1      326.78      362.26      3.72 o 
   0  17   1     1045.59     1008.47      8.47 o 
   1  17   1     1170.95     1186.18      9.78 o 
   2  17   1       14.49       12.17      0.78 o 
   3  17   1       19.97       21.84      1.02 o 
   4  17   1      302.98      304.46      4.07 o 
   5  17   1      169.02      149.02      2.76 o 
   6  17   1        3.00        3.83      0.81 o 
   7  17   1       43.30       45.89      1.88 o 
   8  17   1      187.91      200.92      3.98 o 
   9  17   1        7.56        8.06      1.67 o 
  -9  18   1        3.77        3.64      1.81 o 
  -8  18   1        6.31        6.21      1.19 o 
  -7  18   1       80.85       74.12      2.26 o 
  -6  18   1       25.16       17.87      1.25 o 
  -5  18   1       34.63       31.37      1.34 o 
  -4  18   1      111.10       93.49      1.96 o 
  -3  18   1      112.12      123.83      3.70 o 
  -2  18   1      141.06      129.67      2.65 o 
  -1  18   1      825.18      816.61      7.23 o 
   0  18   1      405.11      406.87      4.02 o 
   1  18   1      368.44      386.52      4.27 o 
   2  18   1      273.94      250.60      4.30 o 
   3  18   1        9.49        5.44      0.77 o 
   4  18   1      699.11      622.85      9.28 o 
   5  18   1       86.01       64.74      1.87 o 
   6  18   1       44.84       46.10      1.71 o 
   7  18   1       13.20       12.46      1.23 o 
   8  18   1       25.73       29.24      2.40 o 
  -8  19   1       66.06       67.28      2.43 o 
  -7  19   1       65.29       63.89      2.21 o 
  -6  19   1        0.14        0.42      0.72 o 
  -5  19   1        2.48        1.43      0.63 o 
  -4  19   1      331.36      304.17      4.20 o 
  -3  19   1      318.43      331.66      4.23 o 
  -2  19   1       49.87       48.40      1.37 o 
  -1  19   1       92.76       87.64      1.61 o 
   0  19   1      115.34      125.84      2.05 o 
   1  19   1      812.78      855.56     10.83 o 
   2  19   1      111.00      120.75      2.79 o 
   3  19   1       77.52       85.20      3.87 o 
   4  19   1       97.34      102.63      2.48 o 
   5  19   1       45.36       42.32      1.63 o 
   6  19   1        6.62        5.51      0.94 o 
   7  19   1       76.11       78.48      2.34 o 
   8  19   1      156.02      163.88      3.63 o 
  -8  20   1        6.06        4.44      1.09 o 
  -7  20   1        1.45        1.36      0.77 o 
  -6  20   1       97.65      104.31      2.37 o 
  -5  20   1       46.02       51.30      1.56 o 
  -4  20   1       75.93       55.37      1.70 o 
  -3  20   1      164.52      178.48      3.85 o 
  -2  20   1      232.56      218.67      3.31 o 
  -1  20   1       15.87       15.61      0.88 o 
   0  20   1       83.38       80.24      2.20 o 
   1  20   1      426.37      420.55      6.21 o 
   2  20   1      421.75      423.38      6.41 o 
   3  20   1      307.96      312.37      5.39 o 
   4  20   1        0.31        0.07      0.72 o 
   5  20   1        0.37        1.44      0.78 o 
   6  20   1       99.67       96.02      2.62 o 
   7  20   1       12.58       13.50      1.26 o 
   8  20   1        0.36       -0.40      0.92 o 
  -8  21   1        0.89        1.59      1.01 o 
  -7  21   1       22.96       24.81      1.47 o 
  -6  21   1       19.85       19.92      1.26 o 
  -5  21   1      196.48      198.33      3.47 o 
  -4  21   1       21.15       18.68      1.21 o 
  -3  21   1      408.22      363.74      4.67 o 
  -2  21   1      359.55      343.94      5.51 o 
  -1  21   1        0.06        0.32      0.97 o 
   0  21   1      144.65      151.63      3.96 o 
   1  21   1      911.66      954.29     15.25 o 
   2  21   1      300.23      322.07      5.39 o 
   3  21   1        5.89        2.73      1.00 o 
   4  21   1       60.68       68.73      2.50 o 
   5  21   1       36.23       28.26      1.94 o 
   6  21   1       44.26       46.28      2.14 o 
   7  21   1       19.45       17.57      2.11 o 
   8  21   1       32.20       23.98      4.69 o 
  -7  22   1        5.15        3.80      0.90 o 
  -6  22   1       81.23       74.00      2.06 o 
  -5  22   1        2.04        0.33      0.94 o 
  -4  22   1        7.82       12.22      1.07 o 
  -3  22   1      297.99      273.22      5.20 o 
  -2  22   1      192.11      182.67      3.89 o 
  -1  22   1      708.32      729.23     12.16 o 
   0  22   1      121.05      118.18      3.59 o 
   1  22   1      571.67      589.72     10.22 o 
   2  22   1      183.59      179.68      4.51 o 
   3  22   1      281.47      266.67      5.04 o 
   4  22   1        8.47       10.18      1.37 o 
   5  22   1       41.70       42.12      2.86 o 
   6  22   1       77.97       67.79      2.93 o 
   7  22   1        3.07        3.10      1.63 o 
  -7  23   1       23.84       20.50      1.38 o 
  -6  23   1        0.53       -0.30      0.74 o 
  -5  23   1        2.95        1.34      0.87 o 
  -4  23   1       20.44       24.06      1.79 o 
  -3  23   1       35.86       39.99      2.01 o 
  -2  23   1        4.42        7.71      1.15 o 
  -1  23   1        4.59        8.38      1.29 o 
   0  23   1       18.87       16.20      1.66 o 
   1  23   1        5.35       10.14      1.44 o 
   2  23   1        6.66        4.25      1.19 o 
   3  23   1      140.26      144.21      6.00 o 
   4  23   1      119.66      116.85      5.99 o 
   5  23   1      125.63      133.51      4.93 o 
   6  23   1       10.25        9.33      2.11 o 
   7  23   1      121.93      144.87      8.34 o 
  -6  24   1       38.32       30.97      2.32 o 
  -5  24   1        1.10        0.05      0.88 o 
  -4  24   1        0.03       -0.36      0.84 o 
  -3  24   1      233.86      226.67      4.77 o 
  -2  24   1      173.48      172.43      3.85 o 
  -1  24   1       25.22       28.43      2.11 o 
   0  24   1       27.06       24.63      2.03 o 
   1  24   1      273.73      279.20      6.16 o 
   2  24   1       24.17       21.09      2.00 o 
   3  24   1      131.46      137.84      8.21 o 
   4  24   1        0.16        0.24      1.37 o 
   5  24   1        0.74       -1.19      1.19 o 
   6  24   1       28.34       28.69      2.93 o 
  -6  25   1        3.83        2.76      1.28 o 
  -5  25   1        2.57        5.55      1.21 o 
  -4  25   1        0.24        0.96      0.95 o 
  -3  25   1      127.43      128.27      3.48 o 
  -2  25   1       46.94       48.18      4.04 o 
  -1  25   1       18.13       16.90      1.74 o 
   0  25   1       70.34       69.06      4.17 o 
   1  25   1      159.05      169.14      7.04 o 
   2  25   1       21.95       18.24      3.13 o 
   3  25   1      110.14      119.06      5.86 o 
   4  25   1      104.32       86.82      3.93 o 
   5  25   1       12.58       17.59      2.37 o 
   6  25   1        4.98        3.05      3.00 o 
  -5  26   1       48.29       49.74      3.07 o 
  -4  26   1        0.16       -0.20      1.06 o 
  -3  26   1       59.43       57.34      3.91 o 
  -2  26   1       65.28       73.50      4.43 o 
  -1  26   1      177.91      180.35      6.78 o 
   0  26   1        0.05       -0.52      1.56 o 
   1  26   1      363.88      383.64     11.99 o 
   2  26   1       33.73       35.71      4.17 o 
   3  26   1      211.96      212.67      9.12 o 
   4  26   1        5.67        3.52      1.95 o 
   5  26   1      141.35      155.95      5.75 o 
  -5  27   1       19.74       23.27      3.26 o 
  -4  27   1       12.93       12.55      1.84 o 
  -3  27   1        5.83        3.65      1.82 o 
  -2  27   1        9.73        9.38      2.08 o 
  -1  27   1       66.08       65.94      4.17 o 
   0  27   1        1.43       -1.30      1.30 o 
   1  27   1       86.18       98.25      5.47 o 
   2  27   1        7.09        5.73      2.35 o 
   3  27   1       11.60       13.81      3.13 o 
   4  27   1       14.52       20.07      3.91 o 
   5  27   1       31.75       30.39      3.00 o 
  -4  28   1        1.43       -1.56      1.56 o 
  -3  28   1       34.75       39.61      3.65 o 
  -2  28   1       76.65       80.27      4.69 o 
  -1  28   1       93.13       99.04      5.21 o 
   0  28   1        2.42        0.78      1.82 o 
   1  28   1      168.97      188.69      8.08 o 
   2  28   1      108.84      118.84      6.78 o 
   3  28   1       69.77       69.59      5.73 o 
   4  28   1        2.63        3.65      2.87 o 
  -3  29   1       15.02        9.38      2.35 o 
  -2  29   1       28.49       33.36      3.39 o 
  -1  29   1        5.25        8.34      2.35 o 
   0  29   1        0.40        1.56      1.82 o 
   1  29   1      106.06       90.96      5.73 o 
   2  29   1       10.97        4.95      2.87 o 
   3  29   1       90.21       97.21      6.78 o 
  -2  30   1       19.85       23.72      3.13 o 
  -1  30   1       67.02       72.97      4.95 o 
   0  30   1        3.51        1.56      2.08 o 
   1  30   1       77.82       83.14      5.73 o 
   2  30   1       16.63        7.82      3.13 o 
 -10   0   2       50.14       36.33      2.92 o 
  -8   0   2      443.83      406.53      8.59 o 
  -6   0   2       26.06       40.05      2.99 o 
  -4   0   2      450.07      490.82      5.61 o 
  -2   0   2        2.57        5.42      1.34 o 
   0   0   2    20299.60    15883.86    376.60 o 
   2   0   2     1606.14     1643.12     18.09 o 
   4   0   2     1331.97     1228.41     14.85 o 
   6   0   2       17.61       19.00      1.24 o 
   8   0   2       26.33       28.37      1.69 o 
  10   0   2       62.21       64.70      4.53 o 
 -10   1   2       90.58       97.72      2.84 o 
  -9   1   2       32.65       32.52      1.77 o 
  -8   1   2      106.28       90.24      2.12 o 
  -7   1   2       40.02       32.59      1.16 o 
  -6   1   2      179.67      171.22      2.39 o 
  -5   1   2       14.12       20.87      0.77 o 
  -4   1   2        1.83        0.77      0.28 o 
  -3   1   2       23.09       16.58      0.50 o 
  -2   1   2      862.06      911.67      6.38 o 
  -1   1   2        5.77        9.14      0.22 o 
   0   1   2    11964.28    10263.46    138.67 o 
   1   1   2     4245.97     4178.95     31.46 o 
   2   1   2       30.17       46.37      0.93 o 
   3   1   2      323.76      329.26      2.86 o 
   4   1   2      448.39      467.43      3.98 o 
   5   1   2      542.14      525.36      4.61 o 
   6   1   2      364.57      344.82      3.57 o 
   7   1   2        2.50        1.91      0.50 o 
   8   1   2       45.48       48.34      1.45 o 
   9   1   2        0.39        0.18      0.75 o 
  10   1   2       32.54       34.33      1.98 o 
 -10   2   2       11.77       11.00      1.33 o 
  -9   2   2        5.17        5.90      0.98 o 
  -8   2   2      271.95      263.79      3.78 o 
  -7   2   2        5.77        3.65      0.67 o 
  -6   2   2      181.96      197.47      2.49 o 
  -5   2   2      293.83      273.19      2.78 o 
  -4   2   2      644.83      664.28      4.88 o 
  -3   2   2        0.92        0.40      0.26 o 
  -2   2   2     4790.42     4660.62     27.43 o 
  -1   2   2      762.78      624.72      3.44 o 
   0   2   2    21637.87    18364.27    186.10 o 
   1   2   2    13445.98    12099.06    255.97 o 
   2   2   2     8284.42     7816.37     65.42 o 
   3   2   2      298.32      316.26      3.20 o 
   4   2   2      500.92      447.79      3.86 o 
   5   2   2      258.73      298.48      3.02 o 
   6   2   2        0.19        0.93      0.48 o 
   7   2   2        3.50        1.07      0.51 o 
   8   2   2        3.90        2.81      0.73 o 
   9   2   2        3.08        1.15      0.81 o 
  10   2   2       12.56       14.08      1.43 o 
 -10   3   2       75.42       80.50      2.58 o 
  -9   3   2        6.73        3.77      0.83 o 
  -8   3   2        7.33        9.45      0.93 o 
  -7   3   2        2.27       -0.26      0.51 o 
  -6   3   2      198.46      190.72      2.55 o 
  -5   3   2       73.72       80.43      1.38 o 
  -4   3   2      436.28      508.54      3.90 o 
  -3   3   2      643.45      654.22      4.61 o 
  -2   3   2      240.70      222.89      1.71 o 
  -1   3   2     2030.88     1819.49     10.83 o 
   0   3   2     3684.31     3826.97     26.63 o 
   1   3   2    27606.16    24259.01    451.17 o 
   2   3   2    12953.54    11994.43    178.75 o 
   3   3   2       20.22       20.82      1.21 o 
   4   3   2      225.30      224.39      2.53 o 
   5   3   2      210.06      213.47      2.44 o 
   6   3   2      749.11      730.18      6.19 o 
   7   3   2       57.32       52.13      1.40 o 
   8   3   2       17.60       17.27      1.12 o 
   9   3   2        7.63        7.34      1.01 o 
  10   3   2       60.10       64.36      2.39 o 
 -10   4   2        0.83        1.06      1.18 o 
  -9   4   2        0.64        0.51      0.69 o 
  -8   4   2       57.82       57.02      1.68 o 
  -7   4   2        0.03       -0.55      0.55 o 
  -6   4   2        6.34        3.23      0.63 o 
  -5   4   2        0.02       -0.05      0.30 o 
  -4   4   2      246.02      243.73      2.57 o 
  -3   4   2        0.21        1.46      0.38 o 
  -2   4   2      360.64      368.30      2.67 o 
  -1   4   2      153.75      138.56      4.03 o 
   0   4   2       89.54       74.11      0.99 o 
   1   4   2     2234.76     2316.39     14.41 o 
   2   4   2     3292.75     3418.32     25.87 o 
   3   4   2        8.26       10.89      0.99 o 
   4   4   2      476.09      422.80      3.89 o 
   5   4   2      112.23      110.54      1.64 o 
   6   4   2       29.94       38.92      1.12 o 
   7   4   2       86.83       78.42      1.66 o 
   8   4   2        3.35        3.93      0.80 o 
   9   4   2        0.31        0.45      0.81 o 
  10   4   2        0.19        1.61      0.92 o 
 -10   5   2      101.35      103.57      2.69 o 
  -9   5   2       12.94        9.50      0.94 o 
  -8   5   2       14.38       12.47      1.03 o 
  -7   5   2      138.97      150.61      2.72 o 
  -6   5   2       70.99       67.41      1.77 o 
  -5   5   2       28.97       27.72      0.82 o 
  -4   5   2       85.26       77.28      1.12 o 
  -3   5   2     1809.16     1747.61     10.23 o 
  -2   5   2        3.29        4.77      0.20 o 
  -1   5   2      334.88      330.06      2.60 o 
   0   5   2      807.83      746.83      5.60 o 
   1   5   2      907.14      977.07      6.32 o 
   2   5   2      675.85      754.74      6.86 o 
   3   5   2     2786.40     2826.97     21.76 o 
   4   5   2       15.28       22.05      1.02 o 
   5   5   2      429.44      425.51      4.15 o 
   6   5   2       92.12       80.24      1.52 o 
   7   5   2      229.06      246.60      3.77 o 
   8   5   2       81.34       71.08      1.91 o 
   9   5   2       26.77       25.29      1.47 o 
  10   5   2       46.99       47.84      1.97 o 
 -10   6   2        0.20        1.89      0.86 o 
  -9   6   2       35.70       37.15      1.59 o 
  -8   6   2        8.34       10.38      0.91 o 
  -7   6   2        4.15        3.12      0.93 o 
  -6   6   2      125.66      117.53      4.82 o 
  -5   6   2      876.50      842.76      6.77 o 
  -4   6   2      539.79      470.87      3.49 o 
  -3   6   2      359.42      326.51      2.33 o 
  -2   6   2      145.14      165.22      1.54 o 
  -1   6   2      388.39      327.75      2.60 o 
   0   6   2     3737.60     3562.74     23.30 o 
   1   6   2     3179.08     3441.60     21.29 o 
   2   6   2      107.99       82.58      1.48 o 
   3   6   2      136.14      151.66      2.08 o 
   4   6   2      977.86      989.63      8.46 o 
   5   6   2      432.98      458.21      4.93 o 
   6   6   2        6.16        5.18      0.67 o 
   7   6   2      492.94      533.97      6.07 o 
   8   6   2      101.06       98.88      2.43 o 
   9   6   2       16.77       14.75      1.29 o 
  10   6   2       12.36        9.49      1.24 o 
 -10   7   2       30.55       32.34      1.81 o 
  -9   7   2       16.02       21.35      1.31 o 
  -8   7   2        0.75       -0.11      0.57 o 
  -7   7   2       45.20       45.90      1.53 o 
  -6   7   2      210.63      214.64      2.94 o 
  -5   7   2      343.84      345.11      3.46 o 
  -4   7   2        0.17        1.07      0.26 o 
  -3   7   2       20.85       25.21      0.77 o 
  -2   7   2      852.81      875.29      5.87 o 
  -1   7   2     2134.79     1937.62     14.93 o 
   0   7   2       40.97       52.99      0.97 o 
   1   7   2      299.98      338.89      2.62 o 
   2   7   2      306.74      269.71      2.31 o 
   3   7   2      319.84      331.72      3.60 o 
   4   7   2      267.42      286.99      3.15 o 
   5   7   2       11.72       11.47      0.73 o 
   6   7   2      507.37      485.01      5.80 o 
   7   7   2        3.83        7.40      0.93 o 
   8   7   2        0.30        0.20      0.74 o 
   9   7   2       48.52       42.54      1.88 o 
  10   7   2       16.18       18.49      1.53 o 
 -10   8   2       50.42       51.61      2.12 o 
  -9   8   2       13.05       10.56      1.40 o 
  -8   8   2       14.79       14.77      1.05 o 
  -7   8   2      175.53      176.64      3.27 o 
  -6   8   2       29.96       35.71      1.38 o 
  -5   8   2     3689.06     3618.89     24.90 o 
  -4   8   2      217.90      202.40      2.25 o 
  -3   8   2      113.73      119.40      1.46 o 
  -2   8   2      616.64      718.58      5.59 o 
  -1   8   2     1240.64     1241.25      9.15 o 
   0   8   2      293.01      354.71      2.79 o 
   1   8   2        0.06        0.46      0.16 o 
   2   8   2      720.63      846.26      6.05 o 
   3   8   2     1035.46     1047.05      7.55 o 
   4   8   2       50.74       60.39      2.39 o 
   5   8   2      120.71      112.52      2.74 o 
   6   8   2        2.88        3.38      0.79 o 
   7   8   2      740.17      750.83     11.50 o 
   8   8   2       11.56       12.07      1.17 o 
   9   8   2        1.03       -0.78      0.78 o 
  10   8   2       17.97       14.94      1.42 o 
 -10   9   2       24.32       31.31      1.91 o 
  -9   9   2       64.89       62.52      2.14 o 
  -8   9   2        7.85        8.72      1.03 o 
  -7   9   2      948.82      933.42      9.52 o 
  -6   9   2     1181.63     1132.92      9.66 o 
  -5   9   2       14.86       18.35      1.04 o 
  -4   9   2      295.22      321.82      3.32 o 
  -3   9   2      919.47      876.15      6.07 o 
  -2   9   2      735.72      705.32      4.90 o 
  -1   9   2      758.88      869.81      6.65 o 
   0   9   2       73.63       75.52      0.99 o 
   1   9   2        0.17        1.85      0.30 o 
   2   9   2      220.00      251.18      2.45 o 
   3   9   2      114.36      125.66      1.50 o 
   4   9   2     1439.93     1544.11     10.94 o 
   5   9   2       31.30       35.74      1.50 o 
   6   9   2      298.54      277.78      3.65 o 
   7   9   2      147.33      150.62      3.02 o 
   8   9   2      110.06      102.93      3.46 o 
   9   9   2       31.79       34.91      1.71 o 
  10   9   2        9.31        7.61      1.12 o 
 -10  10   2       12.81       15.25      1.50 o 
  -9  10   2       18.90       19.61      1.61 o 
  -8  10   2       32.69       29.90      1.71 o 
  -7  10   2       48.69       51.75      4.05 o 
  -6  10   2      284.44      304.81      6.01 o 
  -5  10   2     1132.43     1112.07      9.17 o 
  -4  10   2      217.11      234.87      2.69 o 
  -3  10   2     2206.43     2237.38     15.35 o 
  -2  10   2      895.98      989.93      7.65 o 
  -1  10   2     5679.86     5837.85     40.75 o 
   0  10   2     1078.65     1142.47      8.45 o 
   1  10   2      202.43      185.87      1.73 o 
   2  10   2       20.82       21.03      0.54 o 
   3  10   2      136.17      120.36      1.50 o 
   4  10   2       66.01       65.94      1.15 o 
   5  10   2        2.41        4.35      0.62 o 
   6  10   2      290.27      292.53      3.82 o 
   7  10   2       59.55       64.73      1.87 o 
   8  10   2        6.12        5.62      0.87 o 
   9  10   2        0.68        0.80      0.82 o 
  10  10   2       23.98       23.28      1.56 o 
 -10  11   2       25.73       21.75      2.04 o 
  -9  11   2        7.30        5.74      1.16 o 
  -8  11   2       43.68       41.40      1.99 o 
  -7  11   2      300.95      303.95      4.65 o 
  -6  11   2     3234.26     3068.03     27.51 o 
  -5  11   2      355.01      347.90      4.17 o 
  -4  11   2      131.76      119.73      2.02 o 
  -3  11   2     1328.75     1260.40      9.85 o 
  -2  11   2     1194.41     1233.08      8.74 o 
  -1  11   2     1791.61     1810.86     13.18 o 
   0  11   2       43.10       61.26      0.93 o 
   1  11   2      586.96      603.95      4.51 o 
   2  11   2        0.21        0.32      0.19 o 
   3  11   2        6.92        6.96      0.41 o 
   4  11   2       21.77       21.43      0.82 o 
   5  11   2      176.27      173.43      2.58 o 
   6  11   2       39.98       43.44      1.73 o 
   7  11   2      103.10      103.02      2.27 o 
   8  11   2       94.91       94.55      2.33 o 
   9  11   2      133.02      132.58      2.83 o 
  10  11   2        0.46       -0.70      0.83 o 
 -10  12   2        0.23       -0.30      0.99 o 
  -9  12   2       33.53       29.91      1.90 o 
  -8  12   2        5.14        5.71      1.07 o 
  -7  12   2       12.94       16.66      1.29 o 
  -6  12   2      370.31      350.87      4.98 o 
  -5  12   2       20.45       19.36      1.10 o 
  -4  12   2      203.42      184.62      2.49 o 
  -3  12   2      205.98      250.91      2.78 o 
  -2  12   2       17.53       14.21      0.68 o 
  -1  12   2       50.67       78.40      1.15 o 
   0  12   2      532.98      545.20      4.78 o 
   1  12   2      338.74      360.63      2.95 o 
   2  12   2      178.10      191.79      1.80 o 
   3  12   2        0.09        5.14      0.39 o 
   4  12   2        5.23        6.88      0.61 o 
   5  12   2       14.99       11.88      0.82 o 
   6  12   2       42.33       45.20      1.48 o 
   7  12   2        3.22        6.09      0.82 o 
   8  12   2       12.15       10.72      1.46 o 
   9  12   2        0.07        0.18      0.82 o 
  10  12   2       18.79       19.00      1.60 o 
  -9  13   2        6.75       10.14      1.37 o 
  -8  13   2        0.13        0.04      0.82 o 
  -7  13   2       30.88       33.51      1.72 o 
  -6  13   2       25.72       25.55      1.46 o 
  -5  13   2      139.13      137.81      2.68 o 
  -4  13   2      372.66      374.43      4.10 o 
  -3  13   2      658.25      602.01      5.37 o 
  -2  13   2      156.57      144.85      2.04 o 
  -1  13   2      770.53      785.90      6.22 o 
   0  13   2       26.60       23.31      0.80 o 
   1  13   2      992.69      988.71      7.05 o 
   2  13   2        0.40        0.70      0.25 o 
   3  13   2        4.41        5.01      0.45 o 
   4  13   2      290.20      293.95      3.45 o 
   5  13   2      642.66      628.43      6.28 o 
   6  13   2       38.37       34.77      2.06 o 
   7  13   2      131.84      128.27      2.56 o 
   8  13   2       89.28       92.79      3.23 o 
   9  13   2      115.40      115.61      2.88 o 
  -9  14   2       40.27       45.89      2.29 o 
  -8  14   2        7.13        7.60      1.11 o 
  -7  14   2      219.23      207.24      3.79 o 
  -6  14   2        5.56        6.50      0.97 o 
  -5  14   2       20.45       18.39      1.15 o 
  -4  14   2       86.51       81.04      1.60 o 
  -3  14   2     1599.10     1538.82     11.93 o 
  -2  14   2      229.63      236.71      2.84 o 
  -1  14   2      463.06      427.95      3.77 o 
   0  14   2       16.66       11.03      0.52 o 
   1  14   2     1225.37     1255.17      8.80 o 
   2  14   2      142.65      153.12      1.68 o 
   3  14   2      248.74      240.68      2.84 o 
   4  14   2        1.25        4.54      1.07 o 
   5  14   2      227.62      221.62      3.09 o 
   6  14   2       40.84       39.07      1.53 o 
   7  14   2       10.06        8.03      0.92 o 
   8  14   2       62.04       68.76      2.06 o 
   9  14   2      116.43      125.83      2.97 o 
  -9  15   2       58.64       56.72      2.49 o 
  -8  15   2        9.73       12.01      1.31 o 
  -7  15   2       38.21       36.17      2.26 o 
  -6  15   2        4.74        5.83      0.84 o 
  -5  15   2       11.31        9.43      0.89 o 
  -4  15   2      125.08      137.12      2.10 o 
  -3  15   2      787.09      829.22      7.04 o 
  -2  15   2       21.12       15.39      0.78 o 
  -1  15   2      142.45      175.05      2.47 o 
   0  15   2      946.74      996.89      7.69 o 
   1  15   2      307.81      323.31      3.09 o 
   2  15   2       14.78       18.78      0.73 o 
   3  15   2        4.98        5.61      0.56 o 
   4  15   2        0.44        0.04      0.43 o 
   5  15   2      219.03      205.37      2.94 o 
   6  15   2       16.64       13.79      1.32 o 
   7  15   2        6.09        4.96      0.97 o 
   8  15   2       32.71       30.15      1.59 o 
   9  15   2       10.08       13.45      1.69 o 
  -9  16   2       51.54       46.85      2.32 o 
  -8  16   2       69.21       69.65      2.32 o 
  -7  16   2       86.12       79.32      2.85 o 
  -6  16   2        0.42        0.75      0.64 o 
  -5  16   2      156.71      153.44      2.63 o 
  -4  16   2      216.14      204.91      2.70 o 
  -3  16   2       96.75       80.38      1.63 o 
  -2  16   2      315.25      320.89      3.60 o 
  -1  16   2      187.24      183.79      2.36 o 
   0  16   2       21.84       26.65      1.04 o 
   1  16   2      431.09      429.34      3.88 o 
   2  16   2      636.64      626.51      6.32 o 
   3  16   2      581.93      556.42      5.90 o 
   4  16   2       99.53       82.91      1.68 o 
   5  16   2       99.27      105.66      2.07 o 
   6  16   2        0.02       -0.48      0.56 o 
   7  16   2       13.80       17.21      1.19 o 
   8  16   2        0.11        0.47      1.01 o 
   9  16   2       41.55       42.18      2.99 o 
  -9  17   2       27.00       27.60      1.89 o 
  -8  17   2        3.48        2.17      0.94 o 
  -7  17   2        4.94        6.35      0.93 o 
  -6  17   2       56.26       53.31      2.35 o 
  -5  17   2      167.15      141.21      2.53 o 
  -4  17   2      194.02      159.59      2.37 o 
  -3  17   2       90.94       78.69      1.65 o 
  -2  17   2      155.20      152.87      2.25 o 
  -1  17   2      352.33      317.11      3.49 o 
   0  17   2      368.74      364.35      3.70 o 
   1  17   2     2108.94     2067.50     15.22 o 
   2  17   2      380.28      379.92      4.86 o 
   3  17   2       11.78       12.98      1.01 o 
   4  17   2      145.75      132.54      2.19 o 
   5  17   2       81.00       79.74      1.81 o 
   6  17   2       15.70       10.84      1.03 o 
   7  17   2        6.29        8.26      1.16 o 
   8  17   2       65.40       67.92      3.17 o 
   9  17   2       64.63       74.56     10.16 o 
  -8  18   2       20.41       22.83      1.51 o 
  -7  18   2       30.16       24.60      1.43 o 
  -6  18   2        3.54        1.50      0.70 o 
  -5  18   2       32.97       36.00      1.52 o 
  -4  18   2       29.96       36.07      1.32 o 
  -3  18   2      698.90      623.72      6.18 o 
  -2  18   2        2.21        0.74      0.45 o 
  -1  18   2      360.34      386.35      4.04 o 
   0  18   2       17.65       22.04      1.56 o 
   1  18   2      353.01      376.79      4.23 o 
   2  18   2      421.37      431.87      5.48 o 
   3  18   2      253.96      268.83      4.04 o 
   4  18   2       47.33       51.98      1.58 o 
   5  18   2       60.41       69.15      1.89 o 
   6  18   2       51.26       40.86      2.03 o 
   7  18   2      124.04      123.19      3.97 o 
   8  18   2       78.81       82.40      3.44 o 
  -8  19   2       13.50       14.89      1.33 o 
  -7  19   2       60.89       57.72      1.94 o 
  -6  19   2      139.47      149.19      2.83 o 
  -5  19   2      130.77      116.59      2.35 o 
  -4  19   2      549.28      487.67      5.89 o 
  -3  19   2      330.19      325.01      3.93 o 
  -2  19   2       79.21       91.10      1.75 o 
  -1  19   2      152.92      138.80      2.11 o 
   0  19   2      914.81      917.31      9.37 o 
   1  19   2     2667.91     2689.31     23.25 o 
   2  19   2       11.20       13.86      1.03 o 
   3  19   2      168.08      166.13      3.62 o 
   4  19   2        8.13        7.45      1.47 o 
   5  19   2      200.00      191.24      5.56 o 
   6  19   2       10.24       13.50      3.00 o 
   7  19   2        0.22        2.26      1.26 o 
   8  19   2        2.74        1.71      1.69 o 
  -8  20   2        1.79        0.64      0.87 o 
  -7  20   2       36.48       34.36      1.70 o 
  -6  20   2        3.26        4.90      0.84 o 
  -5  20   2       14.28        9.56      0.91 o 
  -4  20   2        2.98        7.28      0.88 o 
  -3  20   2        4.23        2.21      0.61 o 
  -2  20   2       55.34       55.69      1.59 o 
  -1  20   2      245.40      246.18      3.06 o 
   0  20   2      451.35      469.01      8.90 o 
   1  20   2        3.36        3.65      1.56 o 
   2  20   2        2.77        3.24      1.69 o 
   3  20   2      304.66      287.23      6.60 o 
   4  20   2       37.49       41.66      2.69 o 
   5  20   2       80.64       80.96      3.78 o 
   6  20   2       52.48       58.30      3.42 o 
   7  20   2      253.08      241.94      7.19 o 
   8  20   2        6.29        6.43      1.93 o 
  -7  21   2       10.20       12.55      1.19 o 
  -6  21   2       70.08       67.96      3.05 o 
  -5  21   2       16.59       17.24      1.27 o 
  -4  21   2        8.13       10.62      1.00 o 
  -3  21   2       14.33       12.99      0.92 o 
  -2  21   2      331.83      334.95      3.93 o 
  -1  21   2        7.21        6.36      0.82 o 
   0  21   2      895.75      896.67     11.43 o 
   1  21   2      149.43      138.65      5.73 o 
   2  21   2      504.83      506.61      9.38 o 
   3  21   2        3.28        5.71      1.44 o 
   4  21   2        5.69        4.89      1.44 o 
   5  21   2       77.28       77.15      4.56 o 
   6  21   2      116.80      122.24      4.82 o 
   7  21   2        0.43        0.35      1.56 o 
  -7  22   2       36.45       39.68      2.00 o 
  -6  22   2        0.10       -0.71      0.71 o 
  -5  22   2       20.93       21.74      2.22 o 
  -4  22   2      122.71      138.50      3.06 o 
  -3  22   2        7.46        6.66      1.17 o 
  -2  22   2       74.45       75.64      1.84 o 
  -1  22   2       41.17       42.58      1.56 o 
   0  22   2       82.24       89.13      4.43 o 
   1  22   2      437.63      438.37     12.25 o 
   2  22   2        0.01        0.90      1.00 o 
   3  22   2      325.89      346.31     13.29 o 
   4  22   2      245.39      238.01      6.31 o 
   5  22   2       96.07       90.93      4.07 o 
   6  22   2        4.99        5.36      1.82 o 
   7  22   2       45.70       43.07      3.75 o 
  -7  23   2       45.21       52.54      2.10 o 
  -6  23   2        7.44        9.06      1.20 o 
  -5  23   2       53.27       49.51      1.98 o 
  -4  23   2        0.05       -0.34      0.71 o 
  -3  23   2        2.00        0.84      1.02 o 
  -2  23   2      527.31      526.41      9.76 o 
  -1  23   2       73.90       73.60      5.99 o 
   0  23   2        1.59        2.61      1.56 o 
   1  23   2        1.06        9.38      2.08 o 
   2  23   2       31.94       29.97      3.39 o 
   3  23   2      165.70      142.95      4.67 o 
   4  23   2       24.49       31.70      4.82 o 
   5  23   2      127.26      118.35     11.21 o 
   6  23   2        7.86        7.94      2.35 o 
   7  23   2        4.91        7.73      2.12 o 
  -6  24   2       19.14       19.42      1.62 o 
  -5  24   2        0.30        0.55      0.79 o 
  -4  24   2       84.22       76.43      3.18 o 
  -3  24   2        6.41        6.27      1.37 o 
  -2  24   2       55.33       56.90      2.75 o 
  -1  24   2       18.22       16.90      4.04 o 
   0  24   2       69.27       73.50      4.17 o 
   1  24   2       52.83       56.56      4.17 o 
   2  24   2       27.67       26.06      3.39 o 
   3  24   2      114.99       97.10      5.34 o 
   4  24   2      259.62      249.49     11.60 o 
   5  24   2       83.04       87.77      4.19 o 
   6  24   2       57.40       65.51      5.86 o 
  -6  25   2       87.75       91.50      3.35 o 
  -5  25   2        7.43        6.67      1.44 o 
  -4  25   2        3.40        2.65      1.19 o 
  -3  25   2       23.90       23.21      2.22 o 
  -2  25   2      308.18      302.06      9.38 o 
  -1  25   2       65.08       57.34      3.65 o 
   0  25   2        0.00       -0.78      1.30 o 
   1  25   2       54.73       55.51      4.17 o 
   2  25   2      115.69      132.14      6.78 o 
   3  25   2       73.59       83.14      5.99 o 
   4  25   2        7.31       11.15      2.07 o 
   5  25   2        8.03        7.88      2.00 o 
   6  25   2       26.10       31.86      3.26 o 
  -5  26   2       10.42        6.78      1.74 o 
  -4  26   2       92.35       93.92      7.69 o 
  -3  26   2       17.21       12.17      1.74 o 
  -2  26   2        5.00        5.47      1.82 o 
  -1  26   2        0.85       -1.30      1.30 o 
   0  26   2      134.99      150.90      6.52 o 
   1  26   2       26.37       27.37      3.39 o 
   2  26   2      185.38      196.51      8.60 o 
   3  26   2        0.35        2.08      2.35 o 
   4  26   2       57.02       62.61      3.44 o 
   5  26   2        5.65        6.16      1.82 o 
  -5  27   2        6.26        7.53      3.52 o 
  -4  27   2        2.66        2.35      1.25 o 
  -3  27   2       65.57       73.23      4.43 o 
  -2  27   2      127.13      121.71      5.73 o 
  -1  27   2        2.14        1.82      1.56 o 
   0  27   2        0.09        0.78      1.82 o 
   1  27   2        0.90        3.39      2.35 o 
   2  27   2      617.95      599.43     17.20 o 
   3  27   2       90.05       91.74      6.52 o 
   4  27   2       44.01       52.12      5.73 o 
   5  27   2       29.54       28.35      3.52 o 
  -4  28   2      100.57      105.81      4.23 o 
  -3  28   2       35.81       42.48      3.65 o 
  -2  28   2       58.71       72.71      4.43 o 
  -1  28   2        0.00       -1.04      1.56 o 
   0  28   2      140.66      136.04      6.52 o 
   1  28   2       21.28       22.67      3.65 o 
   2  28   2        5.05        7.82      2.87 o 
   3  28   2       16.35       14.59      3.39 o 
   4  28   2       91.93       91.48      6.78 o 
  -3  29   2        6.43        6.52      2.35 o 
  -2  29   2      106.53      107.38      5.47 o 
  -1  29   2        1.46        2.61      1.82 o 
   0  29   2       26.04       22.41      3.13 o 
   1  29   2        1.50        3.39      2.35 o 
   2  29   2       27.18       29.71      4.17 o 
   3  29   2       10.21       16.68      3.91 o 
  -1  30   2        4.40        5.99      2.35 o 
   0  30   2      209.78      218.14      8.86 o 
   1  30   2        5.05        6.25      2.61 o 
  -9   0   3        1.78        2.74      1.26 o 
  -7   0   3      562.08      541.82      7.35 o 
  -5   0   3      154.16      146.73      2.76 o 
  -3   0   3     3382.12     3442.32     32.33 o 
  -1   0   3       18.36       27.92      0.70 o 
   1   0   3     7943.95     7105.19     76.22 o 
   3   0   3       86.33       82.77      1.69 o 
   5   0   3      307.29      324.16      4.64 o 
   7   0   3       32.78       22.88      1.54 o 
   9   0   3      185.64      195.59      5.34 o 
 -10   1   3        0.04       -0.15      0.90 o 
  -9   1   3        8.90        7.84      1.07 o 
  -8   1   3       84.34       88.35      2.36 o 
  -7   1   3      135.03      112.99      2.00 o 
  -6   1   3        8.24        7.81      0.53 o 
  -5   1   3      387.97      391.97      3.40 o 
  -4   1   3      572.23      681.50      5.05 o 
  -3   1   3     1077.70     1198.51      7.62 o 
  -2   1   3     3824.07     3770.10     19.41 o 
  -1   1   3      627.51      507.72      2.85 o 
   0   1   3      446.04      501.28      3.78 o 
   1   1   3     1422.38     1383.93     11.88 o 
   2   1   3     2137.94     2202.49     17.05 o 
   3   1   3       51.31       62.78      1.25 o 
   4   1   3       40.23       35.53      1.07 o 
   5   1   3        7.49        4.27      0.70 o 
   6   1   3        0.02        0.65      0.46 o 
   7   1   3        5.14        5.10      0.78 o 
   8   1   3        0.00       -0.34      0.54 o 
   9   1   3       27.53       30.83      1.59 o 
  10   1   3        0.01        0.00      1.00 o 
 -10   2   3        1.64        0.24      0.95 o 
  -9   2   3        0.06        0.45      0.80 o 
  -8   2   3        3.70        1.09      0.68 o 
  -7   2   3      287.51      254.32      3.46 o 
  -6   2   3        0.21        0.77      0.39 o 
  -5   2   3        2.63        3.96      0.42 o 
  -4   2   3       53.64       73.94      1.06 o 
  -3   2   3       30.53       19.14      0.51 o 
  -2   2   3     1541.01     1608.57      8.59 o 
  -1   2   3      219.11      177.20      1.34 o 
   0   2   3       42.59       46.51      0.73 o 
   1   2   3      772.51      894.98      7.21 o 
   2   2   3        5.01        8.99      0.68 o 
   3   2   3      805.71      762.38      6.59 o 
   4   2   3       39.63       46.78      1.05 o 
   5   2   3      369.51      351.18      3.45 o 
   6   2   3      213.18      209.76      2.61 o 
   7   2   3       56.15       55.84      1.41 o 
   8   2   3        4.14        4.45      0.72 o 
   9   2   3      280.50      286.48      5.23 o 
  10   2   3        0.02        0.36      1.03 o 
 -10   3   3       19.74       19.86      1.48 o 
  -9   3   3       56.89       56.41      2.45 o 
  -8   3   3       27.63       24.19      1.31 o 
  -7   3   3       42.73       43.51      1.99 o 
  -6   3   3        7.33        5.12      0.54 o 
  -5   3   3     1021.17     1048.16      7.15 o 
  -4   3   3      145.26      173.73      1.74 o 
  -3   3   3      115.35      118.59      1.17 o 
  -2   3   3     1249.59     1250.96      6.80 o 
  -1   3   3      112.80       66.27      0.65 o 
   0   3   3      464.76      443.69      3.61 o 
   1   3   3     3338.16     3248.84     21.32 o 
   2   3   3      132.89      116.23      1.52 o 
   3   3   3      463.55      500.15      4.66 o 
   4   3   3       68.42       52.37      1.11 o 
   5   3   3        6.65        5.27      0.56 o 
   6   3   3       14.08       16.77      1.23 o 
   7   3   3       52.25       45.58      1.36 o 
   8   3   3       65.13       69.07      1.87 o 
   9   3   3       12.85       16.20      1.31 o 
  10   3   3        0.73        1.12      0.90 o 
 -10   4   3       17.05       12.99      1.29 o 
  -9   4   3        0.41       -0.12      0.64 o 
  -8   4   3        0.83        1.05      0.63 o 
  -7   4   3      363.67      357.96      4.25 o 
  -6   4   3       53.15       52.56      1.29 o 
  -5   4   3      110.06      112.15      1.76 o 
  -4   4   3      236.11      261.37      2.16 o 
  -3   4   3       18.95       48.13      0.75 o 
  -2   4   3     2248.02     2347.63     12.77 o 
  -1   4   3      513.58      505.31      3.52 o 
   0   4   3       12.07       21.25      0.52 o 
   1   4   3     1474.97     1332.52      9.74 o 
   2   4   3        4.92        5.92      0.40 o 
   3   4   3     1413.04     1520.77     12.26 o 
   4   4   3      137.03      156.02      2.21 o 
   5   4   3     1866.03     1952.45     14.92 o 
   6   4   3      523.69      533.77      5.24 o 
   7   4   3       10.70        8.96      0.78 o 
   8   4   3       60.90       71.76      1.92 o 
   9   4   3      191.91      196.22      4.74 o 
  10   4   3       26.93       24.22      1.66 o 
 -10   5   3        9.63        7.79      1.28 o 
  -9   5   3       17.16       21.25      1.26 o 
  -8   5   3        4.21        7.49      0.81 o 
  -7   5   3       44.63       36.63      1.43 o 
  -6   5   3        1.48        0.07      0.50 o 
  -5   5   3       90.88       90.74      1.32 o 
  -4   5   3      223.93      224.06      1.94 o 
  -3   5   3       40.69       64.03      0.87 o 
  -2   5   3       37.25       63.90      1.21 o 
  -1   5   3     3153.94     3218.93     19.95 o 
   0   5   3        6.74       13.96      0.40 o 
   1   5   3      382.77      455.37      3.78 o 
   2   5   3        0.62        0.96      0.34 o 
   3   5   3        6.59       15.87      0.70 o 
   4   5   3      138.80      151.65      2.00 o 
   5   5   3       48.63       45.44      1.24 o 
   6   5   3      110.31      112.79      2.00 o 
   7   5   3      115.72      112.93      3.30 o 
   8   5   3       24.91       21.39      1.37 o 
   9   5   3       36.91       38.52      1.86 o 
  10   5   3        3.93        1.69      1.00 o 
 -10   6   3       39.86       43.21      2.23 o 
  -9   6   3       20.95       19.69      1.34 o 
  -8   6   3       46.33       48.46      1.66 o 
  -7   6   3      193.90      185.99      3.32 o 
  -6   6   3      182.20      186.89      2.46 o 
  -5   6   3     1123.83     1170.69      8.95 o 
  -4   6   3        1.69        0.46      0.21 o 
  -3   6   3      466.69      419.13      2.94 o 
  -2   6   3       26.19       26.81      0.71 o 
  -1   6   3     1025.26     1123.20      8.47 o 
   0   6   3       19.38       22.21      0.63 o 
   1   6   3      261.32      293.23      2.90 o 
   2   6   3      484.30      504.60      3.92 o 
   3   6   3      185.64      214.82      2.50 o 
   4   6   3      699.29      762.05      6.87 o 
   5   6   3       73.41       69.52      1.80 o 
   6   6   3      637.67      613.38      5.81 o 
   7   6   3       67.19       63.89      1.93 o 
   8   6   3       17.13       14.69      1.18 o 
   9   6   3        5.85        8.15      1.75 o 
  10   6   3        4.72        4.87      1.07 o 
 -10   7   3        1.46        1.60      1.00 o 
  -9   7   3        0.11       -0.73      0.73 o 
  -8   7   3       70.67       68.78      2.02 o 
  -7   7   3       14.04       15.27      1.03 o 
  -6   7   3      174.39      167.35      2.35 o 
  -5   7   3      286.91      302.85      3.21 o 
  -4   7   3        7.10        9.10      0.44 o 
  -3   7   3        7.76       13.56      0.52 o 
  -2   7   3     5029.76     5238.74     29.19 o 
  -1   7   3     8123.30     8364.38     72.83 o 
   0   7   3     2688.61     3012.96     21.30 o 
   1   7   3      185.14      184.94      1.71 o 
   2   7   3      172.94      147.86      2.17 o 
   3   7   3      865.85      787.72      6.87 o 
   4   7   3     1189.81     1205.43     10.18 o 
   5   7   3       46.11       54.55      1.38 o 
   6   7   3        6.34        8.33      0.86 o 
   7   7   3      264.40      283.03      4.04 o 
   8   7   3       18.50       23.42      1.44 o 
   9   7   3       51.92       56.95      2.31 o 
  10   7   3        2.91        3.28      1.05 o 
 -10   8   3       90.34       96.16      2.64 o 
  -9   8   3       37.98       44.00      2.19 o 
  -8   8   3        9.05        6.23      1.17 o 
  -7   8   3       63.79       62.36      1.87 o 
  -6   8   3      182.82      173.38      2.63 o 
  -5   8   3      155.06      151.27      2.10 o 
  -4   8   3       60.43       71.30      1.19 o 
  -3   8   3      118.27      120.89      1.34 o 
  -2   8   3     1485.74     1710.79     11.13 o 
  -1   8   3       10.69       12.02      0.50 o 
   0   8   3       93.70      100.89      1.25 o 
   1   8   3     1395.09     1401.95      9.63 o 
   2   8   3      822.76      881.79      6.02 o 
   3   8   3       84.78       90.33      1.37 o 
   4   8   3      231.01      249.71      2.75 o 
   5   8   3      307.79      295.30      3.48 o 
   6   8   3       26.04       22.60      1.27 o 
   7   8   3        4.56        4.04      0.84 o 
   8   8   3        0.42       -0.04      0.71 o 
   9   8   3        2.10        0.55      0.85 o 
  10   8   3       44.50       42.34      2.26 o 
 -10   9   3        0.13        0.53      0.92 o 
  -9   9   3        3.13        4.57      1.13 o 
  -8   9   3      129.33      138.39      2.88 o 
  -7   9   3       51.31       44.73      1.65 o 
  -6   9   3       45.65       44.74      2.16 o 
  -5   9   3     1093.20      994.98      8.56 o 
  -4   9   3      748.88      726.23      6.34 o 
  -3   9   3       33.91       38.09      0.91 o 
  -2   9   3      249.98      224.65      2.14 o 
  -1   9   3     2329.86     2533.24     18.14 o 
   0   9   3      135.23      117.86      1.41 o 
   1   9   3      186.57      190.43      1.80 o 
   2   9   3      183.41      158.98      1.56 o 
   3   9   3      809.45      763.87      6.13 o 
   4   9   3      439.38      455.50      3.97 o 
   5   9   3        4.10        2.96      0.55 o 
   6   9   3       23.55       22.23      1.29 o 
   7   9   3      126.34      131.78      2.77 o 
   8   9   3       23.02       22.50      1.47 o 
   9   9   3       24.44       25.38      1.65 o 
  10   9   3        2.70        1.45      0.96 o 
 -10  10   3       68.15       75.82      2.72 o 
  -9  10   3      243.44      252.77      4.71 o 
  -8  10   3        5.18        4.14      1.49 o 
  -7  10   3       56.25       58.55      1.95 o 
  -6  10   3      192.07      192.30      3.07 o 
  -5  10   3     1211.09     1142.26     10.35 o 
  -4  10   3       16.74       18.01      0.88 o 
  -3  10   3        4.20        4.28      0.48 o 
  -2  10   3       19.00        8.83      0.94 o 
  -1  10   3      670.66      819.09      6.44 o 
   0  10   3      317.06      302.96      2.63 o 
   1  10   3      429.47      429.91      3.42 o 
   2  10   3      546.15      564.95      4.14 o 
   3  10   3        7.86        6.92      0.46 o 
   4  10   3        2.23        1.59      0.38 o 
   5  10   3       89.84       83.14      1.57 o 
   6  10   3      259.86      256.31      3.53 o 
   7  10   3       56.07       62.69      1.81 o 
   8  10   3       16.30       14.99      1.13 o 
   9  10   3        1.57        1.58      0.92 o 
  10  10   3       17.50       15.43      1.72 o 
 -10  11   3        3.58        5.20      1.59 o 
  -9  11   3       10.08       13.62      1.57 o 
  -8  11   3      205.16      190.55      3.79 o 
  -7  11   3       24.00       27.61      1.57 o 
  -6  11   3        3.84        2.42      0.79 o 
  -5  11   3      420.73      424.70      4.83 o 
  -4  11   3     1062.67     1038.05      8.61 o 
  -3  11   3      512.84      480.73      4.47 o 
  -2  11   3      462.54      441.49      3.93 o 
  -1  11   3      254.55      225.96      2.51 o 
   0  11   3      443.13      422.86      3.46 o 
   1  11   3     1043.77     1186.75      8.34 o 
   2  11   3      690.61      704.16      5.03 o 
   3  11   3     2738.12     2795.00     18.91 o 
   4  11   3      242.53      246.47      2.58 o 
   5  11   3       27.70       36.17      2.75 o 
   6  11   3       58.88       59.57      1.66 o 
   7  11   3       29.22       26.91      1.36 o 
   8  11   3      143.19      153.97      4.22 o 
   9  11   3       17.19       18.09      1.73 o 
  -9  12   3       93.83       92.04      3.06 o 
  -8  12   3        0.76       -0.73      0.82 o 
  -7  12   3        5.50        4.77      1.16 o 
  -6  12   3        2.66        2.68      0.74 o 
  -5  12   3     1462.85     1468.84     11.87 o 
  -4  12   3       46.83       45.31      1.30 o 
  -3  12   3       96.19       97.15      1.72 o 
  -2  12   3      713.70      692.06      6.29 o 
  -1  12   3        6.71        8.33      0.49 o 
   0  12   3      292.73      316.64      2.81 o 
   1  12   3      475.35      508.02      4.00 o 
   2  12   3      457.06      441.88      3.66 o 
   3  12   3        6.10        7.69      0.50 o 
   4  12   3       37.67       30.88      0.96 o 
   5  12   3      391.84      397.28      4.47 o 
   6  12   3      150.44      141.36      2.51 o 
   7  12   3        4.57        2.39      0.72 o 
   8  12   3        0.09        0.04      0.88 o 
   9  12   3        1.44       -0.26      1.05 o 
  -9  13   3       20.72       23.75      1.77 o 
  -8  13   3       99.32       93.29      2.95 o 
  -7  13   3        3.59        1.23      0.79 o 
  -6  13   3       16.22       14.87      1.01 o 
  -5  13   3       51.00       65.89      1.94 o 
  -4  13   3       60.99       72.15      1.53 o 
  -3  13   3       21.31       23.16      0.95 o 
  -2  13   3      134.66      153.44      2.18 o 
  -1  13   3      520.98      596.80      5.02 o 
   0  13   3      841.20      857.35      6.83 o 
   1  13   3      400.87      414.03      3.73 o 
   2  13   3      340.65      332.90      2.98 o 
   3  13   3       49.87       44.62      0.94 o 
   4  13   3       65.10       65.85      1.47 o 
   5  13   3       45.35       37.73      1.27 o 
   6  13   3       71.47       59.58      1.83 o 
   7  13   3       32.22       30.80      1.82 o 
   8  13   3       52.63       61.09      2.48 o 
   9  13   3       27.92       31.63      2.22 o 
  -9  14   3        0.18       -0.29      0.94 o 
  -8  14   3        1.53        0.93      0.87 o 
  -7  14   3        1.50        0.77      0.72 o 
  -6  14   3      287.49      274.49      3.58 o 
  -5  14   3      237.77      226.32      3.04 o 
  -4  14   3       56.58       60.25      1.44 o 
  -3  14   3      156.54      158.31      2.22 o 
  -2  14   3     1769.69     1700.63     13.95 o 
  -1  14   3       13.08       11.16      0.57 o 
   0  14   3      311.14      318.62      3.11 o 
   1  14   3       45.65       53.00      2.44 o 
   2  14   3      643.01      629.69      5.83 o 
   3  14   3        2.94        1.93      0.53 o 
   4  14   3      131.31      129.18      2.31 o 
   5  14   3       18.30       19.75      1.58 o 
   6  14   3      263.71      250.28      4.44 o 
   7  14   3       40.04       36.37      2.03 o 
   8  14   3        6.77        4.85      1.35 o 
   9  14   3        6.56        6.25      1.36 o 
  -9  15   3       20.83       15.82      1.91 o 
  -8  15   3      160.97      156.14      3.18 o 
  -7  15   3        0.32       -0.38      0.61 o 
  -6  15   3        0.70        1.05      0.63 o 
  -5  15   3      307.19      288.74      3.57 o 
  -4  15   3      471.50      451.70      4.61 o 
  -3  15   3       36.89       26.53      1.11 o 
  -2  15   3        4.74        7.10      0.62 o 
  -1  15   3       73.72       84.77      2.05 o 
   0  15   3     3850.79     3818.04     29.41 o 
   1  15   3      937.73      930.07      8.10 o 
   2  15   3      941.40      953.94      8.31 o 
   3  15   3      231.08      226.50      3.80 o 
   4  15   3        7.69        9.52      0.99 o 
   5  15   3      243.19      255.45      4.63 o 
   6  15   3      114.62      114.45      4.06 o 
   7  15   3        8.92        7.16      1.20 o 
   8  15   3        2.13        2.80      1.10 o 
   9  15   3        2.37        4.07      1.31 o 
  -9  16   3        0.01       -0.82      0.82 o 
  -8  16   3       11.19       13.97      1.29 o 
  -7  16   3        1.71        0.83      0.72 o 
  -6  16   3      162.00      153.75      2.81 o 
  -5  16   3       12.02       11.17      0.87 o 
  -4  16   3       99.68      109.64      1.98 o 
  -3  16   3       68.13       51.85      1.63 o 
  -2  16   3      612.25      635.17      6.66 o 
  -1  16   3        0.08       -0.10      0.43 o 
   0  16   3      234.51      230.36      2.79 o 
   1  16   3      141.70      154.93      2.54 o 
   2  16   3      124.71      126.95      2.19 o 
   3  16   3      359.27      367.31      6.24 o 
   4  16   3     1131.93     1069.26     13.76 o 
   5  16   3       41.32       38.96      1.76 o 
   6  16   3        0.09        0.52      0.83 o 
   7  16   3        0.02        0.42      0.84 o 
   8  16   3       47.30       46.65      2.48 o 
   9  16   3       18.48       16.42      3.39 o 
  -8  17   3      140.35      130.24      2.91 o 
  -7  17   3        0.51       -0.50      0.68 o 
  -6  17   3        1.16        1.35      0.70 o 
  -5  17   3       90.34      101.80      2.12 o 
  -4  17   3      596.52      575.57      5.60 o 
  -3  17   3       50.82       44.18      1.47 o 
  -2  17   3        0.01        0.50      0.55 o 
  -1  17   3      170.56      183.87      2.75 o 
   0  17   3      630.66      645.47      6.09 o 
   1  17   3       79.00       73.00      1.50 o 
   2  17   3       61.31       56.30      2.45 o 
   3  17   3      290.74      283.78      4.99 o 
   4  17   3      232.93      241.43      6.35 o 
   5  17   3        0.37       -0.54      0.79 o 
   6  17   3       95.75       93.89      3.18 o 
   7  17   3       45.64       48.02      2.28 o 
   8  17   3       13.45       15.51      1.98 o 
  -8  18   3        9.40       13.36      1.37 o 
  -7  18   3        0.19       -0.86      0.86 o 
  -6  18   3       84.81       76.91      2.21 o 
  -5  18   3      174.40      155.22      2.69 o 
  -4  18   3        2.69        4.52      0.83 o 
  -3  18   3      452.22      404.46      4.99 o 
  -2  18   3     1376.06     1268.18     11.95 o 
  -1  18   3      102.73       94.78      1.90 o 
   0  18   3      498.24      524.95      6.48 o 
   1  18   3       63.50       56.91      1.43 o 
   2  18   3      171.21      168.52      4.39 o 
   3  18   3      201.32      188.25      3.99 o 
   4  18   3      244.28      242.30      8.68 o 
   5  18   3       55.75       41.20      2.17 o 
   6  18   3        4.56        5.41      1.49 o 
   7  18   3       10.84       14.26      4.17 o 
   8  18   3       63.58       69.17      4.07 o 
  -8  19   3        5.82        4.90      1.04 o 
  -7  19   3       62.48       68.93      2.25 o 
  -6  19   3        2.72        4.60      0.91 o 
  -5  19   3      112.12      106.77      2.26 o 
  -4  19   3      510.13      463.59      5.73 o 
  -3  19   3       11.46       14.22      1.05 o 
  -2  19   3       53.99       55.38      1.61 o 
  -1  19   3      235.16      239.23      3.30 o 
   0  19   3      284.96      295.68      3.86 o 
   1  19   3       44.03       45.87      1.59 o 
   2  19   3        5.15        4.98      1.00 o 
   3  19   3      310.89      313.27      5.54 o 
   4  19   3      155.22      174.05      6.58 o 
   5  19   3       27.95       17.80      1.59 o 
   6  19   3       39.80       43.59      4.95 o 
   7  19   3       78.61       70.61      4.00 o 
   8  19   3       38.52       43.46      3.69 o 
  -8  20   3        1.73        1.64      1.13 o 
  -7  20   3        0.20        0.08      0.84 o 
  -6  20   3      134.50      129.81      3.78 o 
  -5  20   3        1.03        0.39      0.78 o 
  -4  20   3        1.89        2.75      0.73 o 
  -3  20   3       75.37       77.52      1.89 o 
  -2  20   3      866.36      816.02      8.36 o 
  -1  20   3       49.29       49.52      1.54 o 
   0  20   3        0.42        0.02      0.55 o 
   1  20   3       88.61       75.01      2.30 o 
   2  20   3      920.01      949.36     16.79 o 
   3  20   3       64.82       67.92      2.97 o 
   4  20   3       46.77       44.63      2.17 o 
   5  20   3       51.34       40.91      7.56 o 
   6  20   3        1.09        1.56      2.08 o 
   7  20   3        0.18       -1.44      1.44 o 
  -7  21   3       81.83       82.22      2.47 o 
  -6  21   3        0.18       -0.29      0.74 o 
  -5  21   3       78.48       82.88      2.51 o 
  -4  21   3      144.97      136.03      2.77 o 
  -3  21   3        2.04        3.56      0.74 o 
  -2  21   3        0.08        0.72      0.68 o 
  -1  21   3      260.62      261.10      3.61 o 
   0  21   3      100.65      106.68      3.05 o 
   1  21   3        4.02       10.95      2.08 o 
   2  21   3        0.45        0.69      0.79 o 
   3  21   3      187.77      184.49      5.19 o 
   4  21   3      166.03      150.71      4.93 o 
   5  21   3        0.71        1.82      1.37 o 
   6  21   3       79.42       80.44      6.39 o 
   7  21   3       59.49       56.51      5.60 o 
  -7  22   3        0.38        0.37      0.88 o 
  -6  22   3       61.23       56.55      2.48 o 
  -5  22   3       70.30       69.35      2.31 o 
  -4  22   3       70.72       69.19      2.28 o 
  -3  22   3       53.73       55.79      1.72 o 
  -2  22   3      106.01       97.71      2.19 o 
  -1  22   3      148.12      155.86      3.09 o 
   0  22   3        1.23        1.98      0.83 o 
   1  22   3       53.40       62.55      2.75 o 
   2  22   3      307.73      308.58     10.42 o 
   3  22   3       86.23       77.98      3.44 o 
   4  22   3        9.03        6.46      1.63 o 
   5  22   3       73.34       67.26      3.56 o 
   6  22   3       36.48       34.18      3.65 o 
   7  22   3        3.20        6.94      2.00 o 
  -6  23   3        0.00        1.63      0.91 o 
  -5  23   3       26.63       29.38      2.46 o 
  -4  23   3        5.99        9.24      1.10 o 
  -3  23   3       12.07       18.50      1.19 o 
  -2  23   3      117.13       99.72      3.37 o 
  -1  23   3       62.49       67.92      2.30 o 
   0  23   3       85.33       91.22      4.69 o 
   1  23   3       29.43       38.83      3.39 o 
   2  23   3      309.98      323.69     10.95 o 
   3  23   3       37.79       34.30      2.63 o 
   4  23   3      108.45      109.87      4.38 o 
   5  23   3        6.43        6.33      1.74 o 
   6  23   3       10.87        4.91      1.82 o 
  -6  24   3        4.63        3.76      1.36 o 
  -5  24   3       25.28       24.18      1.66 o 
  -4  24   3        0.08        0.56      0.81 o 
  -3  24   3      303.81      290.02      4.45 o 
  -2  24   3       16.22       18.92      1.23 o 
  -1  24   3       26.12       23.07      2.03 o 
   0  24   3        9.25        7.82      2.08 o 
   1  24   3      705.02      634.09     16.68 o 
   2  24   3       41.06       35.97      4.17 o 
   3  24   3       14.01       13.29      3.13 o 
   4  24   3        0.64        0.57      1.44 o 
   5  24   3       14.35       14.26      2.25 o 
   6  24   3        7.83        4.62      1.88 o 
  -5  25   3        7.50       11.02      1.26 o 
  -4  25   3        0.15       -0.83      0.83 o 
  -3  25   3       72.55       72.41      2.37 o 
  -2  25   3       81.14       72.54      3.22 o 
  -1  25   3      126.31      122.49      5.47 o 
   0  25   3       26.94       29.19      3.39 o 
   1  25   3        0.01        3.13      1.82 o 
   2  25   3        0.38       -1.56      1.56 o 
   3  25   3      530.91      607.51     17.98 o 
   4  25   3       23.38       14.64      2.21 o 
   5  25   3        4.59        4.05      1.63 o 
  -5  26   3       16.62       11.79      1.59 o 
  -4  26   3       10.02       12.93      1.88 o 
  -3  26   3      153.46      147.30      6.78 o 
  -2  26   3       20.50       24.65      2.21 o 
  -1  26   3        3.86        4.17      1.82 o 
   0  26   3        0.82        0.26      1.56 o 
   1  26   3      184.17      172.53      7.56 o 
   2  26   3        8.75       10.95      2.87 o 
   3  26   3       32.77       30.75      4.43 o 
   4  26   3        1.71        1.30      2.61 o 
   5  26   3       33.04       36.27      3.32 o 
  -4  27   3       13.09       11.12      1.95 o 
  -3  27   3       52.20       49.78      3.91 o 
  -2  27   3       39.76       40.14      3.39 o 
  -1  27   3        4.28        3.65      1.82 o 
   0  27   3       12.71       10.16      2.35 o 
   1  27   3       36.03       29.45      3.91 o 
   2  27   3       51.37       46.13      4.95 o 
   3  27   3      166.96      162.11      8.60 o 
   4  27   3        3.40        0.52      2.61 o 
  -3  28   3       70.47       87.31      5.21 o 
  -2  28   3        1.32        0.78      1.56 o 
  -1  28   3       15.17        9.38      2.35 o 
   0  28   3        8.63        7.82      2.35 o 
   1  28   3      357.15      379.21     12.77 o 
   2  28   3        6.44        5.47      2.61 o 
   3  28   3       20.99       13.81      3.65 o 
  -2  29   3       44.59       56.56      4.17 o 
  -1  29   3        1.06        1.04      1.82 o 
   0  29   3       35.01       38.31      4.17 o 
   1  29   3       18.01       19.29      3.39 o 
   2  29   3        7.78        9.38      2.87 o 
 -10   0   4       44.40       52.19      3.32 o 
  -8   0   4      168.87      162.07      5.40 o 
  -6   0   4      347.30      340.04      4.48 o 
  -4   0   4      201.61      167.10      2.08 o 
  -2   0   4      223.94      212.00      2.19 o 
   0   0   4      182.46      188.14      3.74 o 
   2   0   4      436.01      469.65      6.17 o 
   4   0   4      176.40      155.84      2.70 o 
   6   0   4      122.61      129.49      2.88 o 
   8   0   4        6.81        3.19      1.00 o 
  10   0   4       22.16       19.66      3.00 o 
 -10   1   4       64.98       65.32      2.30 o 
  -9   1   4       20.13       12.59      1.27 o 
  -8   1   4      202.26      183.46      3.42 o 
  -7   1   4        0.25       -0.40      0.58 o 
  -6   1   4       84.27       86.44      1.61 o 
  -5   1   4        8.43        5.80      0.51 o 
  -4   1   4        6.78        8.71      0.39 o 
  -3   1   4       15.62       18.31      0.58 o 
  -2   1   4      141.48      164.22      1.29 o 
  -1   1   4        9.16        5.01      0.22 o 
   0   1   4       10.91       11.85      0.42 o 
   1   1   4      215.45      216.06      2.35 o 
   2   1   4      197.23      228.88      2.51 o 
   3   1   4      148.37      157.09      2.07 o 
   4   1   4      164.02      152.51      2.02 o 
   5   1   4        2.12        3.88      0.52 o 
   6   1   4      522.97      530.39      4.94 o 
   7   1   4       16.49       15.42      0.94 o 
   8   1   4       94.92      103.31      2.07 o 
   9   1   4        0.03       -0.48      0.89 o 
  10   1   4       32.60       36.19      2.56 o 
 -10   2   4        1.42        3.64      1.22 o 
  -9   2   4        0.25       -0.24      0.74 o 
  -8   2   4      134.35      131.74      2.44 o 
  -7   2   4      149.43      125.22      2.02 o 
  -6   2   4      231.71      188.88      2.31 o 
  -5   2   4        0.36        0.56      0.30 o 
  -4   2   4        6.68        5.09      0.34 o 
  -3   2   4      311.82      326.32      2.24 o 
  -2   2   4       57.51       57.73      0.70 o 
  -1   2   4       44.10       52.56      0.63 o 
   0   2   4       22.26       21.68      0.48 o 
   1   2   4     1921.96     2111.49     15.23 o 
   2   2   4      470.40      484.47      4.48 o 
   3   2   4      100.45       93.92      1.54 o 
   4   2   4       46.78       43.46      1.08 o 
   5   2   4      110.12      123.69      2.65 o 
   6   2   4        3.30        7.04      0.84 o 
   7   2   4       37.36       41.90      1.40 o 
   8   2   4        0.07       -0.64      0.64 o 
   9   2   4       35.17       38.94      2.07 o 
  10   2   4       19.17       23.32      2.14 o 
 -10   3   4       87.49      101.33      3.22 o 
  -9   3   4        6.56        4.68      0.99 o 
  -8   3   4       47.68       55.50      2.40 o 
  -7   3   4        0.18        0.32      0.50 o 
  -6   3   4      222.37      210.11      2.49 o 
  -5   3   4        1.23        2.08      0.36 o 
  -4   3   4       52.11       48.26      0.84 o 
  -3   3   4       72.70       92.73      0.98 o 
  -2   3   4       56.97       58.15      0.76 o 
  -1   3   4       78.63       79.38      1.24 o 
   0   3   4       83.82       83.83      1.16 o 
   1   3   4     2429.28     2597.53     18.50 o 
   2   3   4     1871.64     1946.45     15.32 o 
   3   3   4     2421.02     2530.12     19.85 o 
   4   3   4      265.02      268.81      2.94 o 
   5   3   4      254.68      269.81      3.14 o 
   6   3   4      857.89      817.66      7.42 o 
   7   3   4       43.19       46.15      1.55 o 
   8   3   4        7.53       12.06      1.25 o 
   9   3   4       46.61       48.43      2.24 o 
  10   3   4       88.44       94.37      2.97 o 
 -10   4   4        2.93        2.22      1.07 o 
  -9   4   4       38.96       34.25      1.89 o 
  -8   4   4       53.35       52.34      1.61 o 
  -7   4   4       55.80       62.37      1.52 o 
  -6   4   4        4.68        8.24      0.70 o 
  -5   4   4      151.04      157.35      1.84 o 
  -4   4   4      132.85      126.31      1.35 o 
  -3   4   4      245.27      254.22      1.87 o 
  -2   4   4      219.98      244.55      1.79 o 
  -1   4   4     1869.85     1833.37     10.61 o 
   0   4   4      229.22      242.62      2.37 o 
   1   4   4      496.56      498.69      4.24 o 
   2   4   4      258.74      188.73      2.36 o 
   3   4   4       44.69       38.89      1.11 o 
   4   4   4        0.90        1.45      0.56 o 
   5   4   4       63.66       54.25      1.37 o 
   6   4   4       87.96       96.34      1.89 o 
   7   4   4       99.02      101.41      2.64 o 
   8   4   4       68.19       71.85      2.24 o 
   9   4   4       10.14       13.81      1.45 o 
  10   4   4       24.42       25.72      1.92 o 
 -10   5   4       26.47       23.60      1.75 o 
  -9   5   4       13.27       12.97      1.22 o 
  -8   5   4        0.00       -0.46      0.60 o 
  -7   5   4       19.23       14.54      0.91 o 
  -6   5   4      255.09      236.16      2.88 o 
  -5   5   4      214.57      219.23      2.30 o 
  -4   5   4      170.53      176.45      1.79 o 
  -3   5   4        0.15        3.85      0.28 o 
  -2   5   4       30.85       27.47      0.52 o 
  -1   5   4      514.94      485.01      3.20 o 
   0   5   4       10.35        7.65      0.48 o 
   1   5   4     2667.15     2969.96     21.11 o 
   2   5   4     4773.05     4798.25     33.76 o 
   3   5   4     3415.93     3565.58     27.49 o 
   4   5   4      567.11      583.23      5.63 o 
   5   5   4        3.96        4.13      0.64 o 
   6   5   4      772.23      792.50      7.69 o 
   7   5   4       55.71       60.70      1.74 o 
   8   5   4        2.68        4.50      0.99 o 
   9   5   4       63.61       67.08      2.46 o 
  10   5   4       31.94       33.01      2.23 o 
 -10   6   4        0.92        0.34      1.10 o 
  -9   6   4       35.96       30.62      1.61 o 
  -8   6   4       23.05       25.37      1.47 o 
  -7   6   4       64.68       55.52      1.57 o 
  -6   6   4       25.70       27.09      1.22 o 
  -5   6   4     1306.44     1294.34      9.26 o 
  -4   6   4     1179.53     1169.69      7.41 o 
  -3   6   4      793.07      841.98      4.95 o 
  -2   6   4      236.97      235.92      1.80 o 
  -1   6   4        1.04        6.12      0.35 o 
   0   6   4     2688.18     2715.23     20.98 o 
   1   6   4       42.95       69.05      1.23 o 
   2   6   4     1533.62     1683.46     12.47 o 
   3   6   4      380.20      393.88      3.72 o 
   4   6   4     1338.04     1390.31     12.81 o 
   5   6   4        0.16        1.21      0.63 o 
   6   6   4       76.51       76.97      1.82 o 
   7   6   4      131.61      144.53      3.14 o 
   8   6   4      163.69      165.56      4.29 o 
   9   6   4       15.93       16.07      1.52 o 
  10   6   4       13.54       11.16      1.62 o 
 -10   7   4       24.25       22.67      1.72 o 
  -9   7   4       20.33       22.75      1.42 o 
  -8   7   4        0.15       -0.25      0.65 o 
  -7   7   4       15.82       20.11      1.13 o 
  -6   7   4      406.94      384.94      4.34 o 
  -5   7   4      322.13      337.65      3.56 o 
  -4   7   4      297.32      319.45      2.64 o 
  -3   7   4       57.01       58.59      0.82 o 
  -2   7   4      105.63      119.34      1.24 o 
  -1   7   4       63.20       55.46      0.82 o 
   0   7   4      308.64      298.81      2.84 o 
   1   7   4        2.55       -0.10      0.31 o 
   2   7   4      561.29      562.44      4.39 o 
   3   7   4      127.32      134.52      1.93 o 
   4   7   4      467.05      463.43      4.71 o 
   5   7   4        3.57        5.26      0.66 o 
   6   7   4        9.76        9.62      0.85 o 
   7   7   4       39.09       45.22      1.86 o 
   8   7   4      103.92      101.25      2.71 o 
   9   7   4        1.62        1.59      1.35 o 
  10   7   4        0.02        0.62      1.13 o 
 -10   8   4        7.85        4.84      1.08 o 
  -9   8   4       54.53       61.44      2.22 o 
  -8   8   4        7.36        6.88      0.97 o 
  -7   8   4        0.37        0.49      0.62 o 
  -6   8   4       39.96       38.51      1.33 o 
  -5   8   4     1355.31     1301.00     10.01 o 
  -4   8   4     1456.34     1390.02     10.36 o 
  -3   8   4        4.05        7.00      0.44 o 
  -2   8   4      551.23      573.76      4.13 o 
  -1   8   4     1340.07     1278.80      8.44 o 
   0   8   4     2989.74     3017.08     21.50 o 
   1   8   4       18.06       27.20      0.96 o 
   2   8   4       27.71       27.36      0.69 o 
   3   8   4      114.05       97.89      1.52 o 
   4   8   4      223.55      243.60      3.04 o 
   5   8   4       87.12       88.10      1.78 o 
   6   8   4       55.78       54.85      1.74 o 
   7   8   4       75.08       82.32      2.59 o 
   8   8   4        0.19        1.08      0.98 o 
   9   8   4        0.51       -0.94      1.00 o 
  -9   9   4        1.43        2.63      0.93 o 
  -8   9   4        3.70        3.79      0.88 o 
  -7   9   4       60.93       58.20      1.72 o 
  -6   9   4      803.07      805.05      7.26 o 
  -5   9   4      902.13      871.46      7.22 o 
  -4   9   4      552.41      564.00      5.73 o 
  -3   9   4      247.49      261.13      2.81 o 
  -2   9   4     1245.94     1215.89      8.26 o 
  -1   9   4        6.55       25.48      0.79 o 
   0   9   4      259.58      246.03      2.47 o 
   1   9   4      317.84      312.71      3.01 o 
   2   9   4      133.56      133.38      1.79 o 
   3   9   4      108.12      102.76      1.75 o 
   4   9   4      708.68      779.51      7.19 o 
   5   9   4       80.33       74.80      1.64 o 
   6   9   4        0.65        2.41      0.81 o 
   7   9   4        2.73        2.02      0.90 o 
   8   9   4       55.40       52.43      2.34 o 
   9   9   4       38.04       40.30      2.42 o 
  -9  10   4        9.97        3.98      1.14 o 
  -8  10   4       12.09       18.06      1.34 o 
  -7  10   4       17.70       22.19      1.12 o 
  -6  10   4      229.38      219.79      3.09 o 
  -5  10   4       44.45       50.62      1.83 o 
  -4  10   4        2.42        6.09      0.67 o 
  -3  10   4        0.54        4.66      0.50 o 
  -2  10   4      429.42      469.70      3.96 o 
  -1  10   4        6.91        2.71      0.38 o 
   0  10   4      430.02      455.83      4.48 o 
   1  10   4        3.52        1.62      0.36 o 
   2  10   4      450.39      447.11      4.08 o 
   3  10   4      198.43      185.42      2.48 o 
   4  10   4       89.51       99.82      1.84 o 
   5  10   4        0.37       -0.26      0.58 o 
   6  10   4       78.83       71.64      3.13 o 
   7  10   4       29.76       32.62      1.89 o 
   8  10   4       58.80       52.67      3.08 o 
   9  10   4        1.33        2.76      1.14 o 
  -9  11   4        1.35        3.58      0.96 o 
  -8  11   4       57.21       57.72      1.99 o 
  -7  11   4      106.45      105.35      2.35 o 
  -6  11   4       48.50       36.75      1.44 o 
  -5  11   4      111.86      107.86      2.05 o 
  -4  11   4       36.16       29.38      1.11 o 
  -3  11   4      428.57      397.96      4.31 o 
  -2  11   4      238.63      247.11      2.86 o 
  -1  11   4      711.39      743.84      6.18 o 
   0  11   4      418.44      458.16      4.51 o 
   1  11   4      545.42      525.73      5.05 o 
   2  11   4      180.96      172.86      2.11 o 
   3  11   4       88.02       95.46      3.47 o 
   4  11   4      176.93      183.13      2.57 o 
   5  11   4      241.60      213.93      3.76 o 
   6  11   4        9.04        7.54      1.06 o 
   7  11   4        0.00        0.32      0.79 o 
   8  11   4       46.37       46.43      2.42 o 
   9  11   4       74.23       69.85      3.72 o 
  -9  12   4        7.87        9.44      1.17 o 
  -8  12   4        4.95        5.30      0.94 o 
  -7  12   4       38.84       33.52      1.74 o 
  -6  12   4       18.83       16.88      1.03 o 
  -5  12   4       74.72       75.42      1.78 o 
  -4  12   4      147.07      136.10      2.34 o 
  -3  12   4      223.41      234.26      3.03 o 
  -2  12   4       79.49       76.41      1.68 o 
  -1  12   4     3179.57     3154.23     22.69 o 
   0  12   4      414.09      388.00      4.01 o 
   1  12   4       72.92       79.78      2.16 o 
   2  12   4       54.94       61.50      1.38 o 
   3  12   4      311.58      307.75      3.98 o 
   4  12   4        1.63        1.04      0.57 o 
   5  12   4       55.20       49.92      1.84 o 
   6  12   4       18.13       27.79      2.34 o 
   7  12   4       86.80       90.67      2.74 o 
   8  12   4       28.89       34.13      2.14 o 
   9  12   4        0.02        1.49      1.13 o 
  -9  13   4        0.45       -0.61      0.85 o 
  -8  13   4       37.19       38.90      1.97 o 
  -7  13   4      124.94      119.39      2.35 o 
  -6  13   4       85.73       89.88      2.09 o 
  -5  13   4      644.61      607.39      7.07 o 
  -4  13   4      211.79      200.56      2.94 o 
  -3  13   4     1116.39     1169.05     11.19 o 
  -2  13   4       58.40       69.22      1.65 o 
  -1  13   4      499.92      499.43      4.53 o 
   0  13   4      631.96      651.28      6.07 o 
   1  13   4     1886.82     1940.88     15.69 o 
   2  13   4       20.38       18.37      0.90 o 
   3  13   4        6.85        6.27      0.74 o 
   4  13   4       22.61       21.82      1.18 o 
   5  13   4      390.68      368.18      5.41 o 
   6  13   4       10.69        9.24      1.69 o 
   7  13   4        0.85        1.56      0.97 o 
   8  13   4       19.70       18.69      1.69 o 
   9  13   4       68.81       82.06      3.00 o 
  -9  14   4       26.55       22.97      1.74 o 
  -8  14   4       20.62       22.59      1.63 o 
  -7  14   4      127.98      136.16      2.74 o 
  -6  14   4       19.32       20.37      1.18 o 
  -5  14   4        0.36        0.61      0.65 o 
  -4  14   4      252.15      278.05      3.62 o 
  -3  14   4      451.12      397.43      4.85 o 
  -2  14   4      131.41      139.06      2.60 o 
  -1  14   4       78.97       72.06      1.34 o 
   0  14   4     1193.44     1323.10     11.11 o 
   1  14   4      831.81      898.32      8.01 o 
   2  14   4      101.60      102.72      2.43 o 
   3  14   4      490.61      452.70      5.68 o 
   4  14   4       41.44       44.12      2.00 o 
   5  14   4       83.47       68.86      2.38 o 
   6  14   4       20.72       18.43      1.49 o 
   7  14   4       21.64       22.16      2.37 o 
   8  14   4        0.45        2.35      1.06 o 
   9  14   4       20.49       22.07      3.97 o 
  -9  15   4        3.73        2.72      1.74 o 
  -8  15   4       24.93       24.80      1.68 o 
  -7  15   4      167.71      172.29      3.45 o 
  -6  15   4        0.49       -0.14      0.62 o 
  -5  15   4       19.17       19.63      1.15 o 
  -4  15   4      347.68      303.00      3.88 o 
  -3  15   4      328.29      318.56      4.22 o 
  -2  15   4       18.37       19.14      1.04 o 
  -1  15   4       52.50       50.69      1.34 o 
   0  15   4        4.95        5.82      0.61 o 
   1  15   4     1448.59     1401.76     11.79 o 
   2  15   4      316.28      305.89      3.61 o 
   3  15   4        0.12        1.11      0.87 o 
   4  15   4        0.53        0.92      0.95 o 
   5  15   4      401.98      367.15      7.14 o 
   6  15   4       74.05       76.60      2.48 o 
   7  15   4        1.57        0.43      0.86 o 
   8  15   4       12.34        6.07      1.28 o 
  -8  16   4       15.72       16.24      1.47 o 
  -7  16   4       99.49       95.64      3.15 o 
  -6  16   4        4.51        3.59      0.79 o 
  -5  16   4       20.44       19.26      1.11 o 
  -4  16   4       35.43       39.74      1.61 o 
  -3  16   4     1097.78      961.48     10.92 o 
  -2  16   4        1.14        1.75      0.57 o 
  -1  16   4      784.76      747.44      7.01 o 
   0  16   4       48.55       54.74      1.34 o 
   1  16   4      189.58      193.86      2.69 o 
   2  16   4      578.80      578.99      5.74 o 
   3  16   4      872.03      934.48     10.51 o 
   4  16   4       22.51       32.77      2.00 o 
   5  16   4       21.05       28.95      1.98 o 
   6  16   4        6.81        5.92      1.25 o 
   7  16   4       41.05       46.03      2.75 o 
   8  16   4        0.01        0.01      1.18 o 
  -8  17   4        3.26        3.61      1.04 o 
  -7  17   4      138.29      143.17      3.17 o 
  -6  17   4       10.33       10.25      0.96 o 
  -5  17   4       29.39       29.75      1.40 o 
  -4  17   4       38.07       31.25      1.49 o 
  -3  17   4     1120.18     1009.75     10.11 o 
  -2  17   4        8.04        6.81      0.91 o 
  -1  17   4       24.67       21.69      1.05 o 
   0  17   4      372.82      400.31      4.86 o 
   1  17   4     2737.23     2762.04     21.96 o 
   2  17   4      439.17      442.45      5.86 o 
   3  17   4      162.08      170.37      3.80 o 
   4  17   4        0.71        2.41      1.03 o 
   5  17   4      194.51      174.77      4.58 o 
   6  17   4       22.09       25.66      2.06 o 
   7  17   4        0.30        2.46      1.13 o 
   8  17   4       77.51       73.57      3.45 o 
  -8  18   4       18.06       17.29      1.55 o 
  -7  18   4        6.91        7.39      1.14 o 
  -6  18   4        4.70        5.01      0.82 o 
  -5  18   4      107.60      102.91      2.25 o 
  -4  18   4      175.98      180.46      3.16 o 
  -3  18   4        0.06        0.63      0.64 o 
  -2  18   4        4.67        3.79      0.72 o 
  -1  18   4       32.08       36.29      1.25 o 
   0  18   4        8.20       10.51      0.90 o 
   1  18   4      425.76      422.90      4.58 o 
   2  18   4        7.84        5.25      0.90 o 
   3  18   4      190.46      171.18      6.38 o 
   4  18   4       97.97       98.52      4.18 o 
   5  18   4        3.89        0.70      0.88 o 
   6  18   4       20.04       17.27      1.83 o 
   7  18   4       61.27       64.51      3.06 o 
   8  18   4       12.64       20.77      2.85 o 
  -7  19   4       48.60       51.59      2.06 o 
  -6  19   4       51.43       48.46      2.25 o 
  -5  19   4       75.83       67.31      2.62 o 
  -4  19   4       11.40       10.01      1.00 o 
  -3  19   4      154.45      136.61      2.63 o 
  -2  19   4      140.96      138.90      2.56 o 
  -1  19   4       27.73       19.79      1.28 o 
   0  19   4        9.23        7.79      0.86 o 
   1  19   4      275.97      271.39      3.68 o 
   2  19   4      358.56      354.87      5.90 o 
   3  19   4       96.08       92.53      2.84 o 
   4  19   4        3.71        2.78      1.03 o 
   5  19   4       20.71       23.25      2.08 o 
   6  19   4        4.96        6.66      2.05 o 
   7  19   4        9.58       10.62      1.74 o 
  -7  20   4        1.80        1.97      1.00 o 
  -6  20   4        3.02        3.90      0.91 o 
  -5  20   4      138.22      134.94      2.91 o 
  -4  20   4       72.58       85.93      2.21 o 
  -3  20   4       54.11       60.45      2.24 o 
  -2  20   4        0.50       -0.07      0.55 o 
  -1  20   4      353.49      356.35      4.19 o 
   0  20   4      155.02      169.15      2.89 o 
   1  20   4       62.50       66.39      2.26 o 
   2  20   4       74.35       95.44      2.78 o 
   3  20   4      361.01      369.02      7.30 o 
   4  20   4       42.99       47.81      2.92 o 
   5  20   4        5.52        5.75      1.30 o 
   6  20   4      110.22      124.70      4.88 o 
   7  20   4       18.90       18.85      2.69 o 
  -7  21   4       67.37       69.44      2.45 o 
  -6  21   4       80.49       78.97      2.66 o 
  -5  21   4        1.94        2.63      0.88 o 
  -4  21   4       29.40       33.36      1.63 o 
  -3  21   4       58.14       69.45      1.93 o 
  -2  21   4      147.03      136.78      2.62 o 
  -1  21   4        3.48        2.03      0.80 o 
   0  21   4       19.57       19.40      1.27 o 
   1  21   4       18.56       16.78      1.74 o 
   2  21   4      179.18      174.63      5.03 o 
   3  21   4        5.15        6.64      1.25 o 
   4  21   4       15.80       10.78      1.58 o 
   5  21   4       51.40       49.11      3.18 o 
   6  21   4        2.19        0.33      1.44 o 
   7  21   4        7.59        4.90      1.93 o 
  -6  22   4       39.36       44.50      2.35 o 
  -5  22   4       19.23       21.74      2.17 o 
  -4  22   4      124.38      123.10      2.70 o 
  -3  22   4        0.77        0.95      0.69 o 
  -2  22   4       95.52       98.00      2.07 o 
  -1  22   4        2.09        2.35      0.71 o 
   0  22   4      110.12       98.46      5.42 o 
   1  22   4       19.23       20.36      1.84 o 
   2  22   4        9.92        6.53      1.47 o 
   3  22   4       83.52       82.96      4.32 o 
   4  22   4      130.91      134.77      4.75 o 
   5  22   4        2.23       -0.99      1.30 o 
   6  22   4       95.34       93.15      7.82 o 
  -6  23   4       53.96       60.56      2.44 o 
  -5  23   4       25.71       25.70      1.61 o 
  -4  23   4       11.19       12.75      1.13 o 
  -3  23   4       23.77       22.21      1.37 o 
  -2  23   4      282.38      269.70      3.73 o 
  -1  23   4        1.22        1.24      0.78 o 
   0  23   4       43.74       46.86      2.11 o 
   1  23   4       39.67       36.93      2.61 o 
   2  23   4      113.18      122.70      4.23 o 
   3  23   4        1.72        3.56      1.37 o 
   4  23   4       38.03       41.61      2.94 o 
   5  23   4        1.34       -0.46      1.44 o 
   6  23   4        5.96        6.84      2.07 o 
  -5  24   4       29.85       32.54      2.22 o 
  -4  24   4      156.03      148.26      3.07 o 
  -3  24   4        2.17        1.33      0.76 o 
  -2  24   4      176.32      175.52      2.93 o 
  -1  24   4       46.88       52.84      2.26 o 
   0  24   4      121.12      123.44      4.05 o 
   1  24   4       15.29       14.86      2.61 o 
   2  24   4       33.04       33.62      3.91 o 
   3  24   4       42.13       34.14      4.43 o 
   4  24   4      189.79      206.52      8.21 o 
   5  24   4        0.04       -1.69      1.69 o 
  -5  25   4       73.70       88.40      2.79 o 
  -4  25   4       48.03       52.65      1.94 o 
  -3  25   4        7.00        8.39      1.15 o 
  -2  25   4      125.91      107.79      2.99 o 
  -1  25   4       24.98       30.50      1.96 o 
   0  25   4       18.31       20.85      2.87 o 
   1  25   4       40.62       35.97      3.91 o 
   2  25   4        8.28        4.69      2.35 o 
   3  25   4      143.68      151.42      8.08 o 
   4  25   4        7.66        8.80      2.00 o 
   5  25   4       42.36       52.44      8.73 o 
  -4  26   4       42.55       50.77      1.96 o 
  -3  26   4        9.09        8.45      1.44 o 
  -2  26   4        3.01        3.28      1.37 o 
  -1  26   4       22.45       15.38      2.61 o 
   0  26   4       78.33       79.23      4.95 o 
   1  26   4        0.94        3.65      2.08 o 
   2  26   4      165.40      172.53      8.34 o 
   3  26   4        5.34        8.08      3.13 o 
   4  26   4       28.79       26.32      4.69 o 
  -3  27   4        0.83        0.23      1.00 o 
  -2  27   4      163.95      160.85      6.78 o 
  -1  27   4        2.26        3.39      1.82 o 
   0  27   4       42.62       41.70      3.91 o 
   1  27   4       34.29       29.71      3.91 o 
   2  27   4       41.31       40.92      4.69 o 
   3  27   4        9.10        8.34      3.39 o 
  -2  28   4        0.61        2.08      1.82 o 
  -1  28   4        0.90       -1.04      1.56 o 
   0  28   4       13.05       12.25      2.61 o 
   1  28   4        0.60       -1.04      1.82 o 
   2  28   4      161.85      141.00      7.82 o 
   0  29   4       80.00       89.65      5.73 o 
  -9   0   5       10.96        6.95      1.34 o 
  -7   0   5       34.88       28.66      1.51 o 
  -5   0   5        0.11       -0.25      0.43 o 
  -3   0   5      936.96      956.07      7.65 o 
  -1   0   5       74.00       90.39      1.59 o 
   1   0   5      217.27      200.64      4.31 o 
   3   0   5      266.68      267.70      5.85 o 
   5   0   5     1018.09     1032.66     14.48 o 
   7   0   5       12.32       19.37      1.68 o 
   9   0   5       77.19       92.51      3.47 o 
 -10   1   5       11.18       11.79      1.62 o 
  -9   1   5       44.31       48.29      1.86 o 
  -8   1   5       13.45       23.85      1.33 o 
  -7   1   5        0.03       -0.52      0.52 o 
  -6   1   5       15.77        9.52      0.54 o 
  -5   1   5      352.78      363.76      2.63 o 
  -4   1   5       98.86      101.81      1.13 o 
  -3   1   5        0.16        0.84      0.24 o 
  -2   1   5       17.83        9.21      0.40 o 
  -1   1   5     1311.87     1285.35      7.77 o 
   0   1   5      221.97      221.32      2.11 o 
   1   1   5      202.92      229.35      2.37 o 
   2   1   5       67.17       82.98      1.44 o 
   3   1   5       93.72       92.25      1.67 o 
   4   1   5        8.25        7.27      1.11 o 
   5   1   5        0.37        0.47      0.70 o 
   6   1   5       30.97       30.96      1.36 o 
   7   1   5        0.13       -0.42      0.62 o 
   8   1   5       47.78       49.60      1.84 o 
   9   1   5        0.01        0.69      1.15 o 
 -10   2   5        1.19        2.32      0.99 o 
  -9   2   5        6.79        8.66      1.27 o 
  -8   2   5       15.76       14.80      1.17 o 
  -7   2   5      200.85      212.27      2.61 o 
  -6   2   5      110.69      114.65      1.49 o 
  -5   2   5       26.80       36.43      0.77 o 
  -4   2   5       40.27       39.08      0.72 o 
  -3   2   5      405.11      433.52      2.75 o 
  -2   2   5       11.25        8.10      0.34 o 
  -1   2   5       18.63       26.03      0.77 o 
   0   2   5       62.89       61.23      1.09 o 
   1   2   5     3402.69     3355.59     23.91 o 
   2   2   5      230.49      270.92      3.00 o 
   3   2   5      354.02      355.33      3.79 o 
   4   2   5       10.20        9.63      0.72 o 
   5   2   5      589.93      575.75      5.88 o 
   6   2   5        0.21        2.17      0.79 o 
   7   2   5        0.65        0.49      0.87 o 
   8   2   5        3.29        4.51      0.90 o 
   9   2   5       83.83       81.88      3.31 o 
 -10   3   5        9.41       17.45      1.59 o 
  -9   3   5        3.30        4.92      1.04 o 
  -8   3   5       21.83       26.86      1.42 o 
  -7   3   5        3.67        3.64      0.64 o 
  -6   3   5       75.93       84.62      1.48 o 
  -5   3   5       27.36       22.28      0.69 o 
  -4   3   5      177.91      186.14      1.60 o 
  -3   3   5        0.38       -0.05      0.23 o 
  -2   3   5      510.37      559.40      3.36 o 
  -1   3   5     1213.13     1183.03      7.20 o 
   0   3   5     1263.38     1253.85      9.42 o 
   1   3   5      879.73      918.32      7.20 o 
   2   3   5      149.87      155.54      1.94 o 
   3   3   5      283.99      273.08      3.44 o 
   4   3   5       23.88       24.00      1.04 o 
   5   3   5       11.55       13.66      0.97 o 
   6   3   5        1.32        0.41      0.64 o 
   7   3   5       14.01       16.62      1.29 o 
   8   3   5       61.22       66.30      2.17 o 
   9   3   5        1.95        6.05      1.88 o 
 -10   4   5       12.49       18.36      1.62 o 
  -9   4   5        0.49       -0.41      0.85 o 
  -8   4   5        0.99        0.91      0.68 o 
  -7   4   5      315.36      276.23      3.45 o 
  -6   4   5       33.61       25.18      0.94 o 
  -5   4   5      147.59      176.88      1.80 o 
  -4   4   5        3.93        3.82      0.37 o 
  -3   4   5      195.79      168.97      1.43 o 
  -2   4   5     1199.96     1357.37      7.26 o 
  -1   4   5     1501.64     1616.32     10.04 o 
   0   4   5       23.67       20.27      0.83 o 
   1   4   5     1057.18     1131.10      8.75 o 
   2   4   5      208.19      220.16      2.69 o 
   3   4   5      427.36      441.78      4.96 o 
   4   4   5       86.17      107.58      2.12 o 
   5   4   5      246.31      243.19      3.61 o 
   6   4   5      306.73      308.20      6.11 o 
   7   4   5        3.62        3.27      0.82 o 
   8   4   5      161.17      165.81      3.85 o 
   9   4   5       71.24       79.77      2.90 o 
  -9   5   5        2.96        1.87      0.84 o 
  -8   5   5      134.51      125.75      2.59 o 
  -7   5   5       12.56       12.41      0.96 o 
  -6   5   5       18.22       18.28      0.99 o 
  -5   5   5      288.39      318.75      2.97 o 
  -4   5   5      521.62      511.81      3.35 o 
  -3   5   5       11.35       10.59      0.42 o 
  -2   5   5      359.05      386.10      2.61 o 
  -1   5   5     2236.08     2348.14     15.05 o 
   0   5   5      771.65      772.64      6.30 o 
   1   5   5       12.16       16.02      0.70 o 
   2   5   5       30.57       42.11      1.11 o 
   3   5   5       50.44       39.52      1.25 o 
   4   5   5      158.46      150.00      2.64 o 
   5   5   5       13.20       11.78      0.97 o 
   6   5   5       11.10       13.48      1.11 o 
   7   5   5       36.94       30.83      1.57 o 
   8   5   5       24.09       23.58      1.84 o 
   9   5   5        9.36        8.33      1.84 o 
  -9   6   5        2.92        3.51      0.86 o 
  -8   6   5        1.47        2.32      0.73 o 
  -7   6   5       41.48       39.75      1.43 o 
  -6   6   5       22.83       26.07      1.11 o 
  -5   6   5       88.23       80.20      1.64 o 
  -4   6   5       15.46       14.05      0.64 o 
  -3   6   5      100.77      108.94      1.19 o 
  -2   6   5        5.97       14.53      0.52 o 
  -1   6   5        2.00        2.83      0.51 o 
   0   6   5       19.84       20.75      0.74 o 
   1   6   5      338.69      347.14      3.37 o 
   2   6   5        0.06        0.55      0.38 o 
   3   6   5       31.23       32.47      1.09 o 
   4   6   5      936.55      922.39      9.15 o 
   5   6   5      349.49      325.90      4.35 o 
   6   6   5       67.07       64.63      1.87 o 
   7   6   5        8.16        9.62      1.23 o 
   8   6   5      164.74      153.17      3.75 o 
   9   6   5       19.94       22.09      1.88 o 
  -9   7   5        0.03       -0.30      0.76 o 
  -8   7   5      136.22      154.92      2.63 o 
  -7   7   5        5.65        5.46      0.71 o 
  -6   7   5        0.06       -0.41      0.50 o 
  -5   7   5      242.27      221.63      3.22 o 
  -4   7   5      250.59      230.04      2.53 o 
  -3   7   5        6.56        1.62      0.32 o 
  -2   7   5        7.03       10.98      0.61 o 
  -1   7   5      814.59      885.73      6.25 o 
   0   7   5        0.04        1.61      0.41 o 
   1   7   5       49.98       52.00      1.08 o 
   2   7   5       12.94        8.37      0.65 o 
   3   7   5       99.04      112.69      2.14 o 
   4   7   5      753.98      798.19      7.51 o 
   5   7   5       19.91       15.94      1.11 o 
   6   7   5        0.52        0.69      0.69 o 
   7   7   5      199.16      202.90      4.12 o 
   8   7   5       68.46       74.33      3.08 o 
   9   7   5       41.36       47.13      2.48 o 
  -9   8   5       57.53       65.54      2.06 o 
  -8   8   5       33.55       41.35      2.18 o 
  -7   8   5        9.12       11.27      0.88 o 
  -6   8   5      178.28      181.60      2.60 o 
  -5   8   5      370.39      384.51      4.25 o 
  -4   8   5       74.46       69.65      1.47 o 
  -3   8   5       56.49       59.69      1.20 o 
  -2   8   5      643.19      584.63      5.86 o 
  -1   8   5      226.25      232.70      2.59 o 
   0   8   5      274.88      347.23      3.34 o 
   1   8   5       66.94       64.19      1.75 o 
   2   8   5      110.99      122.27      1.91 o 
   3   8   5       76.68       66.45      1.53 o 
   4   8   5      359.25      362.01      4.16 o 
   5   8   5      272.71      255.80      3.44 o 
   6   8   5       24.20       23.29      1.62 o 
   7   8   5        0.10        0.82      0.86 o 
   8   8   5       34.36       35.41      2.19 o 
   9   8   5        0.21        0.70      1.08 o 
  -9   9   5       20.42       28.10      1.71 o 
  -8   9   5      120.02      120.78      2.50 o 
  -7   9   5        0.26       -0.55      0.55 o 
  -6   9   5       64.76       65.80      1.68 o 
  -5   9   5      322.03      323.84      3.78 o 
  -4   9   5      368.07      359.48      4.62 o 
  -3   9   5      101.40      113.97      1.70 o 
  -2   9   5      550.83      517.12      4.43 o 
  -1   9   5      323.17      363.20      3.58 o 
   0   9   5       63.45       53.34      1.22 o 
   1   9   5      297.08      315.99      3.18 o 
   2   9   5      916.28      917.48      7.53 o 
   3   9   5      551.61      537.15      5.38 o 
   4   9   5      159.86      157.17      2.75 o 
   5   9   5       55.85       49.50      1.50 o 
   6   9   5       74.45       71.58      2.05 o 
   7   9   5       35.82       37.52      2.04 o 
   8   9   5       26.97       33.53      2.13 o 
   9   9   5       17.02       18.30      1.82 o 
  -9  10   5       21.29       19.92      1.65 o 
  -8  10   5       25.82       28.43      1.57 o 
  -7  10   5        5.55        5.54      0.87 o 
  -6  10   5       75.53       70.55      2.09 o 
  -5  10   5       53.12       47.32      1.86 o 
  -4  10   5       79.06       71.07      1.86 o 
  -3  10   5       11.51       10.52      0.74 o 
  -2  10   5      268.62      269.52      2.77 o 
  -1  10   5        4.23        8.22      0.59 o 
   0  10   5        1.40        1.79      0.47 o 
   1  10   5        1.08        2.11      0.47 o 
   2  10   5      437.65      421.00      4.06 o 
   3  10   5      130.56      146.89      2.29 o 
   4  10   5      131.44      134.20      2.62 o 
   5  10   5       89.39       90.32      2.43 o 
   6  10   5       70.98       72.41      2.34 o 
   7  10   5        1.42        0.15      0.90 o 
   8  10   5       22.73       29.76      2.03 o 
   9  10   5        0.02        0.69      1.14 o 
  -9  11   5       31.14       30.85      1.96 o 
  -8  11   5       25.53       25.96      1.67 o 
  -7  11   5        1.55        1.21      0.68 o 
  -6  11   5        3.63        5.53      0.81 o 
  -5  11   5      633.10      598.09      6.35 o 
  -4  11   5      745.24      739.54      7.25 o 
  -3  11   5      115.95      112.20      2.07 o 
  -2  11   5        3.81        6.32      0.70 o 
  -1  11   5      491.43      495.40      4.60 o 
   0  11   5      520.50      497.92      5.01 o 
   1  11   5      137.79      135.62      2.10 o 
   2  11   5       61.31       64.97      1.53 o 
   3  11   5      188.89      198.43      2.77 o 
   4  11   5      165.86      185.84      3.15 o 
   5  11   5       34.88       38.29      1.61 o 
   6  11   5      153.98      165.88      3.59 o 
   7  11   5        2.96        4.08      1.01 o 
   8  11   5       28.71       31.26      2.06 o 
   9  11   5       11.44        9.03      1.54 o 
  -9  12   5       15.43       19.65      1.65 o 
  -8  12   5       12.88       13.04      1.24 o 
  -7  12   5       20.27       20.45      1.31 o 
  -6  12   5      125.22      129.92      2.55 o 
  -5  12   5      133.16      132.87      3.18 o 
  -4  12   5      147.34      137.58      2.44 o 
  -3  12   5      148.62      155.82      2.51 o 
  -2  12   5      542.52      534.17      5.49 o 
  -1  12   5       36.05       26.69      0.94 o 
   0  12   5      422.16      395.41      4.24 o 
   1  12   5      230.41      228.66      2.93 o 
   2  12   5      791.25      793.38      7.41 o 
   3  12   5        7.16        2.64      0.67 o 
   4  12   5      295.10      287.03      4.37 o 
   5  12   5       39.93       32.89      1.72 o 
   6  12   5      158.51      163.05      3.59 o 
   7  12   5        6.64       10.88      1.39 o 
   8  12   5       78.60       81.45      3.44 o 
  -8  13   5       35.29       36.61      1.97 o 
  -7  13   5        0.05       -0.18      0.67 o 
  -6  13   5       45.72       48.96      1.61 o 
  -5  13   5        0.50        1.40      0.62 o 
  -4  13   5      191.36      174.47      2.78 o 
  -3  13   5       72.86       79.58      1.80 o 
  -2  13   5       15.84       15.43      0.91 o 
  -1  13   5        0.50        1.49      0.44 o 
   0  13   5      447.63      432.75      4.57 o 
   1  13   5      176.03      180.93      2.60 o 
   2  13   5      248.72      241.74      3.15 o 
   3  13   5      242.27      259.16      3.72 o 
   4  13   5        0.43        1.14      0.71 o 
   5  13   5        0.02        0.16      1.57 o 
   6  13   5      216.62      223.54      4.32 o 
   7  13   5        8.79       12.92      1.44 o 
   8  13   5       17.86       22.88      1.89 o 
  -8  14   5        8.38        7.00      1.19 o 
  -7  14   5        2.98        2.65      0.79 o 
  -6  14   5      109.13      108.05      2.37 o 
  -5  14   5      151.37      141.13      2.59 o 
  -4  14   5       60.29       64.62      1.72 o 
  -3  14   5       25.04       31.10      1.30 o 
  -2  14   5      509.90      501.73      5.32 o 
  -1  14   5      306.67      292.50      3.57 o 
   0  14   5      193.50      203.08      2.79 o 
   1  14   5       86.79       83.92      1.76 o 
   2  14   5      541.76      535.44      5.53 o 
   3  14   5      246.57      261.28      3.79 o 
   4  14   5       24.16       28.04      1.58 o 
   5  14   5       21.14       21.04      1.77 o 
   6  14   5       97.86       96.07      3.27 o 
   7  14   5        5.22        5.34      1.37 o 
   8  14   5        6.88        8.81      2.11 o 
  -8  15   5       21.03       19.46      1.60 o 
  -7  15   5       32.93       33.44      1.61 o 
  -6  15   5       21.22       25.38      1.36 o 
  -5  15   5       12.34        8.49      0.90 o 
  -4  15   5        3.20        3.73      1.13 o 
  -3  15   5        8.62       15.06      1.02 o 
  -2  15   5       46.39       64.07      1.58 o 
  -1  15   5        5.48        8.30      0.79 o 
   0  15   5      465.05      477.03      6.00 o 
   1  15   5       27.70       22.71      1.13 o 
   2  15   5     1028.67     1057.03      9.52 o 
   3  15   5       21.65       29.04      1.56 o 
   4  15   5       18.99       13.85      1.44 o 
   5  15   5       66.12       66.74      2.59 o 
   6  15   5      126.39      120.23      3.69 o 
   7  15   5       13.46       10.36      1.62 o 
   8  15   5        0.53        1.23      1.34 o 
  -8  16   5       74.48       81.21      2.61 o 
  -7  16   5       28.34       31.98      1.63 o 
  -6  16   5      167.17      152.07      3.22 o 
  -5  16   5       22.07       19.89      1.22 o 
  -4  16   5      173.82      162.42      3.00 o 
  -3  16   5      589.29      518.65      5.70 o 
  -2  16   5      465.27      437.11      4.93 o 
  -1  16   5       87.57       83.78      1.88 o 
   0  16   5       82.51       83.51      1.73 o 
   1  16   5       11.50       11.97      0.89 o 
   2  16   5       36.04       32.86      1.86 o 
   3  16   5      225.29      213.23      4.24 o 
   4  16   5        1.63       -0.88      0.88 o 
   5  16   5       18.12       15.29      1.68 o 
   6  16   5        0.07        0.34      1.10 o 
   7  16   5        7.51       12.20      1.72 o 
   8  16   5        0.48        1.14      1.23 o 
  -8  17   5       13.17       16.16      2.30 o 
  -7  17   5       15.30       19.76      1.36 o 
  -6  17   5        4.95        4.98      0.90 o 
  -5  17   5       72.14       65.80      2.00 o 
  -4  17   5       14.88       12.83      1.11 o 
  -3  17   5        2.34        1.35      0.63 o 
  -2  17   5       28.09       35.47      2.45 o 
  -1  17   5       90.55       86.05      1.83 o 
   0  17   5      282.44      259.34      3.79 o 
   1  17   5        4.69        3.14      0.65 o 
   2  17   5       95.63      105.33      2.26 o 
   3  17   5      313.29      286.53      6.36 o 
   4  17   5       41.58       51.15      2.38 o 
   5  17   5       12.47       16.30      1.94 o 
   6  17   5        4.72        6.06      1.35 o 
   7  17   5       22.14       22.06      3.23 o 
  -7  18   5       43.36       45.49      1.92 o 
  -6  18   5       10.98        7.87      1.06 o 
  -5  18   5        2.72        3.46      0.86 o 
  -4  18   5      273.85      275.74      4.24 o 
  -3  18   5       36.10       33.00      1.41 o 
  -2  18   5      604.35      529.32      6.62 o 
  -1  18   5        5.11        4.98      0.94 o 
   0  18   5      322.22      322.47      4.37 o 
   1  18   5        7.87        8.97      0.82 o 
   2  18   5      131.73      138.03      2.95 o 
   3  18   5        6.45       12.64      1.49 o 
   4  18   5      227.45      228.08      4.94 o 
   5  18   5       81.77       77.98      2.99 o 
   6  18   5        6.43        4.64      1.31 o 
   7  18   5       25.78       28.78      2.38 o 
  -7  19   5       74.46       85.29      2.36 o 
  -6  19   5        5.69        4.34      1.01 o 
  -5  19   5       46.75       47.87      1.77 o 
  -4  19   5      237.65      221.32      3.72 o 
  -3  19   5       19.34       18.44      1.15 o 
  -2  19   5      347.31      327.13      4.14 o 
  -1  19   5       99.91       96.03      2.20 o 
   0  19   5        5.79        4.86      0.81 o 
   1  19   5        9.59        5.91      0.86 o 
   2  19   5       36.69       38.23      1.72 o 
   3  19   5      264.68      269.24      5.30 o 
   4  19   5       55.09       46.27      2.32 o 
   5  19   5        0.46        0.13      1.69 o 
   6  19   5       30.56       27.30      2.25 o 
   7  19   5       24.35       22.25      2.48 o 
  -7  20   5        8.22       10.70      1.70 o 
  -6  20   5       20.18       22.65      1.53 o 
  -5  20   5       16.00       16.41      1.30 o 
  -4  20   5      220.81      212.98      3.68 o 
  -3  20   5       44.12       45.23      1.53 o 
  -2  20   5        0.33        1.07      0.70 o 
  -1  20   5       39.64       34.70      1.49 o 
   0  20   5      100.53      106.57      2.34 o 
   1  20   5       40.26       41.57      3.41 o 
   2  20   5        4.26        5.41      1.10 o 
   3  20   5       68.76       66.51      4.23 o 
   4  20   5       24.55       21.77      2.00 o 
   5  20   5       26.78       27.33      2.17 o 
   6  20   5       28.59       29.14      2.32 o 
  -6  21   5       14.68       15.73      1.68 o 
  -5  21   5       54.95       56.36      1.99 o 
  -4  21   5       53.79       51.58      1.88 o 
  -3  21   5        2.45        4.46      1.24 o 
  -2  21   5        7.34        8.70      0.89 o 
  -1  21   5       77.23       89.87      2.24 o 
   0  21   5      108.14      104.13      2.36 o 
   1  21   5        5.35        5.07      1.00 o 
   2  21   5       28.00       24.93      2.74 o 
   3  21   5      165.80      179.05      4.27 o 
   4  21   5       13.45       14.08      1.70 o 
   5  21   5        1.82        1.17      1.13 o 
   6  21   5       12.21       17.87      2.00 o 
  -6  22   5       82.09       86.79      2.59 o 
  -5  22   5       10.93       11.50      1.31 o 
  -4  22   5       88.66       80.46      2.71 o 
  -3  22   5       30.72       32.59      1.50 o 
  -2  22   5       78.93       71.89      1.88 o 
  -1  22   5        1.59        0.34      0.71 o 
   0  22   5      125.61      128.70      3.36 o 
   1  22   5      179.18      172.79      5.60 o 
   2  22   5       90.37       90.02      3.67 o 
   3  22   5       11.01       19.21      1.74 o 
   4  22   5       22.13       22.55      1.98 o 
   5  22   5        0.99       -1.06      1.06 o 
   6  22   5        1.17        2.35      3.26 o 
  -5  23   5       95.76      107.39      3.04 o 
  -4  23   5       15.04       22.56      1.47 o 
  -3  23   5        1.03        0.03      0.68 o 
  -2  23   5       15.63       19.52      1.21 o 
  -1  23   5       70.58       76.89      2.15 o 
   0  23   5       24.42       30.29      2.90 o 
   1  23   5       37.71       37.65      2.67 o 
   2  23   5        8.66        6.92      1.56 o 
   3  23   5       15.75       13.85      2.35 o 
   4  23   5      145.23      147.30      4.18 o 
   5  23   5        1.14        1.19      1.63 o 
  -5  24   5        2.58        5.36      1.09 o 
  -4  24   5       23.43       30.31      1.58 o 
  -3  24   5       84.03       81.14      2.11 o 
  -2  24   5        3.59        3.09      0.86 o 
  -1  24   5       61.62       66.78      2.56 o 
   0  24   5       54.51       56.29      2.95 o 
   1  24   5        8.00        7.81      1.56 o 
   2  24   5        3.34        4.04      1.95 o 
   3  24   5        0.14       -1.04      2.08 o 
   4  24   5        7.72        8.19      3.13 o 
   5  24   5        1.03        2.61      2.08 o 
  -4  25   5       47.43       45.46      1.88 o 
  -3  25   5        8.27       12.36      1.12 o 
  -2  25   5        9.22       12.52      1.24 o 
  -1  25   5       39.92       41.67      2.20 o 
   0  25   5       56.64       56.45      3.78 o 
   1  25   5        3.33        6.06      1.47 o 
   2  25   5       12.42       10.42      2.87 o 
   3  25   5       24.82       32.06      4.69 o 
   4  25   5       19.41       18.50      4.17 o 
  -3  26   5      138.53      145.06      3.38 o 
  -2  26   5        7.46        3.94      1.18 o 
  -1  26   5       85.68       89.30      7.82 o 
   0  26   5        7.50        5.73      2.35 o 
   1  26   5       45.02       30.23      3.91 o 
   2  26   5       10.42        0.78      2.35 o 
   3  26   5      164.46      186.08      9.38 o 
  -2  27   5       24.00       20.77      2.30 o 
  -1  27   5        1.55       -1.04      1.56 o 
   0  27   5       15.92       11.99      2.87 o 
   1  27   5        5.45        4.95      2.35 o 
   2  27   5        0.58        2.61      2.35 o 
  -8   0   6      152.23      173.55      3.98 o 
  -6   0   6       19.67       23.19      1.19 o 
  -4   0   6      152.31      176.78      2.62 o 
  -2   0   6      564.16      559.64      4.87 o 
   0   0   6      166.76      191.31      2.87 o 
   2   0   6      932.04      852.41     19.03 o 
   4   0   6       86.06       98.47      5.86 o 
   6   0   6       22.53       27.60      2.30 o 
   8   0   6       26.47       28.33      4.56 o 
  -9   1   6       12.30       12.60      1.15 o 
  -8   1   6       58.72       62.31      1.70 o 
  -7   1   6       29.82       29.08      1.05 o 
  -6   1   6      144.51      153.59      1.71 o 
  -5   1   6       35.35       34.82      0.80 o 
  -4   1   6       84.89       82.93      1.09 o 
  -3   1   6       36.88       37.27      0.72 o 
  -2   1   6     1000.33     1026.68      6.00 o 
  -1   1   6       44.04       56.63      1.03 o 
   0   1   6      161.85      152.00      1.84 o 
   1   1   6      270.95      295.12      3.11 o 
   2   1   6       22.59       16.12      0.92 o 
   3   1   6       22.19       17.47      0.97 o 
   4   1   6      487.38      477.76      5.76 o 
   5   1   6       20.25       22.05      1.26 o 
   6   1   6      165.94      168.26      3.45 o 
   7   1   6       83.93       76.36      2.37 o 
   8   1   6       20.95       23.89      1.72 o 
   9   1   6        9.71       11.56      1.79 o 
  -9   2   6       11.07       11.28      1.12 o 
  -8   2   6       18.28       11.12      1.05 o 
  -7   2   6        8.59        4.53      0.63 o 
  -6   2   6      257.40      244.59      2.33 o 
  -5   2   6       92.67       76.84      1.11 o 
  -4   2   6       71.38       65.90      0.97 o 
  -3   2   6        4.54        6.64      0.42 o 
  -2   2   6      458.37      464.56      3.43 o 
  -1   2   6       71.91       68.13      1.13 o 
   0   2   6      205.13      197.90      2.18 o 
   1   2   6       21.43       17.87      0.93 o 
   2   2   6      303.10      289.60      3.39 o 
   3   2   6      176.78      177.97      2.77 o 
   4   2   6       19.50       18.46      1.14 o 
   5   2   6       57.76       62.21      1.81 o 
   6   2   6       20.41       20.95      1.52 o 
   7   2   6       22.92       22.65      1.58 o 
   8   2   6        2.44        3.71      1.06 o 
   9   2   6        7.89       10.36      1.70 o 
  -9   3   6       10.97       10.99      1.19 o 
  -8   3   6        1.90        0.74      0.67 o 
  -7   3   6        0.15        0.44      0.51 o 
  -6   3   6      670.17      688.94      5.27 o 
  -5   3   6      204.95      207.64      2.15 o 
  -4   3   6      160.97      149.57      1.65 o 
  -3   3   6      239.71      228.92      2.04 o 
  -2   3   6     1258.85     1281.65      7.94 o 
  -1   3   6      158.63      184.41      2.11 o 
   0   3   6      257.99      219.84      2.38 o 
   1   3   6      118.94       91.76      1.63 o 
   2   3   6      282.42      313.83      3.68 o 
   3   3   6        1.70        0.25      0.53 o 
   4   3   6      578.85      571.04      6.36 o 
   5   3   6       45.45       45.15      2.34 o 
   6   3   6       56.31       54.88      1.90 o 
   7   3   6       76.09       77.13      2.58 o 
   8   3   6       19.67       24.43      1.78 o 
   9   3   6       58.91       69.22      3.21 o 
  -9   4   6       13.67       11.20      1.28 o 
  -8   4   6        4.90        5.56      0.86 o 
  -7   4   6      111.45      125.18      2.23 o 
  -6   4   6      377.06      382.37      4.14 o 
  -5   4   6      651.37      688.72      5.36 o 
  -4   4   6      355.32      380.35      3.16 o 
  -3   4   6       22.02       22.03      0.76 o 
  -2   4   6      267.03      267.64      2.45 o 
  -1   4   6      682.29      687.61      5.52 o 
   0   4   6      369.92      377.41      3.48 o 
   1   4   6       18.82       16.61      0.95 o 
   2   4   6      446.03      468.59      4.79 o 
   3   4   6      846.36      854.57      7.88 o 
   4   4   6        9.27       11.57      0.97 o 
   5   4   6      183.80      175.56      3.07 o 
   6   4   6      264.46      262.56      4.09 o 
   7   4   6        5.51        5.16      0.96 o 
   8   4   6        8.77       10.11      1.40 o 
   9   4   6       14.85       15.08      1.94 o 
  -9   5   6       16.88       20.07      1.67 o 
  -8   5   6        8.37       10.93      1.04 o 
  -7   5   6        0.33        0.74      0.61 o 
  -6   5   6      225.71      194.84      2.75 o 
  -5   5   6       53.16       56.29      1.54 o 
  -4   5   6      139.15      156.28      2.07 o 
  -3   5   6      585.00      541.85      4.23 o 
  -2   5   6       81.66       80.78      1.28 o 
  -1   5   6        3.67        5.21      0.48 o 
   0   5   6      118.42      130.66      1.97 o 
   1   5   6      648.33      618.67      5.88 o 
   2   5   6      587.66      613.87      5.95 o 
   3   5   6      600.20      625.40      6.18 o 
   4   5   6      501.23      500.83      5.85 o 
   5   5   6      411.36      427.08      5.40 o 
   6   5   6       56.67       63.74      2.46 o 
   7   5   6        8.75        8.89      1.11 o 
   8   5   6       79.77       86.83      2.94 o 
   9   5   6        4.10        5.88      1.38 o 
  -9   6   6       16.12       15.41      1.33 o 
  -8   6   6       28.00       32.04      1.47 o 
  -7   6   6        4.40        3.58      0.73 o 
  -6   6   6        0.02        0.79      0.64 o 
  -5   6   6      403.45      380.53      4.24 o 
  -4   6   6     2170.99     2206.38     14.77 o 
  -3   6   6      399.14      394.20      3.35 o 
  -2   6   6      363.55      354.78      3.44 o 
  -1   6   6      624.90      612.96      5.05 o 
   0   6   6     1098.56     1139.01      9.01 o 
   1   6   6      201.78      196.21      2.41 o 
   2   6   6       18.55       15.14      0.99 o 
   3   6   6        0.66        1.00      0.66 o 
   4   6   6      165.22      184.86      2.81 o 
   5   6   6       13.45       13.42      1.11 o 
   6   6   6      108.85      114.40      2.76 o 
   7   6   6       22.44       27.21      1.89 o 
   8   6   6        7.04        7.37      1.54 o 
   9   6   6        5.11        4.71      1.62 o 
  -9   7   6       20.60       18.48      1.26 o 
  -8   7   6       20.80       18.27      1.19 o 
  -7   7   6        0.88        0.82      0.62 o 
  -6   7   6       99.51      108.28      2.44 o 
  -5   7   6        3.93        2.03      0.64 o 
  -4   7   6      602.04      627.21      5.93 o 
  -3   7   6      156.91      151.55      1.95 o 
  -2   7   6       14.86       10.15      0.64 o 
  -1   7   6       93.93      112.24      1.96 o 
   0   7   6      928.29      967.18      8.64 o 
   1   7   6      704.02      657.65      5.76 o 
   2   7   6      426.60      415.69      4.46 o 
   3   7   6       74.51       78.17      1.75 o 
   4   7   6      737.65      723.57      7.14 o 
   5   7   6      195.42      178.59      2.88 o 
   6   7   6       22.07       20.62      1.69 o 
   7   7   6       26.38       26.47      1.82 o 
   8   7   6       62.82       61.10      2.66 o 
   9   7   6        2.44        3.06      1.45 o 
  -9   8   6       39.31       37.11      1.85 o 
  -8   8   6        5.28        4.41      0.83 o 
  -7   8   6       21.52       30.73      1.35 o 
  -6   8   6        1.96        1.95      0.63 o 
  -5   8   6      140.12      136.84      2.33 o 
  -4   8   6        3.67        3.05      0.67 o 
  -3   8   6       21.80       23.90      0.96 o 
  -2   8   6        0.38       -0.38      0.38 o 
  -1   8   6      275.42      251.95      2.92 o 
   0   8   6      117.71      126.03      2.09 o 
   1   8   6       58.56       51.70      1.61 o 
   2   8   6      325.63      313.38      3.69 o 
   3   8   6        0.26        0.28      0.55 o 
   4   8   6      654.27      660.17      6.64 o 
   5   8   6       43.01       47.84      1.57 o 
   6   8   6       12.41       20.81      1.65 o 
   7   8   6        8.22        9.42      1.36 o 
   8   8   6        4.75        6.66      1.32 o 
  -9   9   6        1.98        2.43      1.13 o 
  -8   9   6        5.19        6.23      0.95 o 
  -7   9   6       24.01       24.89      1.32 o 
  -6   9   6        0.27       -0.43      0.54 o 
  -5   9   6       17.76       17.34      1.18 o 
  -4   9   6       11.76       10.13      0.82 o 
  -3   9   6        1.33       -0.47      0.47 o 
  -2   9   6        2.87        3.49      0.51 o 
  -1   9   6       87.02       82.34      1.56 o 
   0   9   6       25.72       30.18      1.57 o 
   1   9   6      159.23      151.93      2.36 o 
   2   9   6      263.76      248.19      3.60 o 
   3   9   6      122.86      104.39      2.04 o 
   4   9   6        1.33        0.35      0.62 o 
   5   9   6       54.54       60.69      1.71 o 
   6   9   6       12.39       10.86      1.14 o 
   7   9   6       20.90       18.12      1.63 o 
   8   9   6        5.68        4.43      1.24 o 
  -8  10   6       26.42       31.91      1.68 o 
  -7  10   6       46.05       41.19      2.23 o 
  -6  10   6        8.52        8.44      0.85 o 
  -5  10   6       91.49       90.65      1.91 o 
  -4  10   6        0.02       -0.60      0.60 o 
  -3  10   6       39.64       32.66      1.26 o 
  -2  10   6      177.82      162.43      2.26 o 
  -1  10   6     1499.83     1485.20     12.61 o 
   0  10   6      381.64      375.49      4.21 o 
   1  10   6       90.37       87.46      1.79 o 
   2  10   6       11.75       11.86      0.87 o 
   3  10   6      422.95      431.86      5.31 o 
   4  10   6       29.42       29.98      1.50 o 
   5  10   6        0.45        0.88      0.70 o 
   6  10   6        7.83        8.22      1.06 o 
   7  10   6       52.90       51.81      2.34 o 
   8  10   6        5.44        3.00      1.22 o 
  -8  11   6        2.63        1.68      0.86 o 
  -7  11   6       53.21       52.24      1.90 o 
  -6  11   6       11.33       11.24      1.28 o 
  -5  11   6       18.11       17.34      1.05 o 
  -4  11   6       12.45       16.29      0.98 o 
  -3  11   6      524.23      513.17      5.53 o 
  -2  11   6      338.99      303.64      3.64 o 
  -1  11   6       18.60       17.84      0.95 o 
   0  11   6      139.12      134.05      2.25 o 
   1  11   6      636.67      612.63      6.13 o 
   2  11   6      171.41      179.36      2.71 o 
   3  11   6        0.20        0.67      0.93 o 
   4  11   6        0.19        0.90      0.69 o 
   5  11   6      201.44      179.83      3.73 o 
   6  11   6       34.15       38.13      2.07 o 
   7  11   6       28.74       28.05      1.95 o 
   8  11   6        3.80        6.07      1.30 o 
  -8  12   6        1.46        2.30      0.89 o 
  -7  12   6        8.38       14.33      1.20 o 
  -6  12   6        2.53        2.40      0.69 o 
  -5  12   6       37.26       36.71      1.34 o 
  -4  12   6       36.17       34.52      1.31 o 
  -3  12   6        0.17        3.03      0.70 o 
  -2  12   6        3.74        5.46      0.72 o 
  -1  12   6        1.52        0.72      0.55 o 
   0  12   6      100.68      102.84      2.11 o 
   1  12   6       18.86       20.07      1.24 o 
   2  12   6      118.08       97.95      2.02 o 
   3  12   6      301.51      317.05      5.41 o 
   4  12   6       30.29       32.85      1.57 o 
   5  12   6        0.20        0.55      1.19 o 
   6  12   6        2.26        0.96      1.07 o 
   7  12   6       66.78       71.03      4.88 o 
   8  12   6        9.01        7.95      1.44 o 
  -8  13   6        3.78        5.19      1.01 o 
  -7  13   6       54.94       55.24      1.90 o 
  -6  13   6        5.00        4.45      0.75 o 
  -5  13   6       17.87       18.57      1.09 o 
  -4  13   6       45.28       38.24      1.86 o 
  -3  13   6      366.07      352.05      4.35 o 
  -2  13   6      166.67      154.17      2.56 o 
  -1  13   6       88.69       78.07      1.71 o 
   0  13   6      180.38      194.14      2.81 o 
   1  13   6     1177.72     1208.05     10.68 o 
   2  13   6      386.23      380.33      4.46 o 
   3  13   6       80.55       92.90      2.26 o 
   4  13   6       24.74       26.59      1.61 o 
   5  13   6      202.73      190.76      4.52 o 
   6  13   6       13.40       11.38      2.62 o 
   7  13   6        3.60        2.46      1.34 o 
   8  13   6        0.60        3.80      1.99 o 
  -8  14   6        4.46        3.03      0.95 o 
  -7  14   6        0.54        1.27      0.81 o 
  -6  14   6        0.11       -0.36      0.64 o 
  -5  14   6      106.87      103.16      2.45 o 
  -4  14   6        0.08       -0.34      0.63 o 
  -3  14   6      237.08      206.91      3.13 o 
  -2  14   6       34.48       27.75      1.27 o 
  -1  14   6      773.34      737.93      7.98 o 
   0  14   6       19.82       21.67      1.10 o 
   1  14   6        0.34        1.92      0.67 o 
   2  14   6      541.78      543.11      5.79 o 
   3  14   6      846.26      838.33     10.56 o 
   4  14   6       97.22      101.46      2.72 o 
   5  14   6       53.95       47.45      2.40 o 
   6  14   6        2.73        2.95      1.25 o 
   7  14   6       53.10       53.99      3.27 o 
  -7  15   6      113.17      114.59      2.71 o 
  -6  15   6        0.01       -0.64      0.64 o 
  -5  15   6        3.27        3.02      0.89 o 
  -4  15   6        1.79        2.78      0.72 o 
  -3  15   6      125.23      117.23      2.31 o 
  -2  15   6      168.71      177.52      2.83 o 
  -1  15   6       35.56       37.35      1.83 o 
   0  15   6       42.39       41.28      1.40 o 
   1  15   6      495.14      509.32      5.47 o 
   2  15   6      103.05      120.56      2.32 o 
   3  15   6       48.20       55.39      1.90 o 
   4  15   6        0.02        0.13      0.78 o 
   5  15   6       27.76       31.53      2.19 o 
   6  15   6        7.55        9.71      1.59 o 
   7  15   6        0.59        0.06      1.21 o 
  -7  16   6       24.27       23.85      1.48 o 
  -6  16   6        7.98        7.82      1.00 o 
  -5  16   6       21.83       26.09      1.43 o 
  -4  16   6       25.25       21.72      1.27 o 
  -3  16   6       64.68       51.04      1.83 o 
  -2  16   6      155.58      169.50      2.79 o 
  -1  16   6       58.16       68.02      2.45 o 
   0  16   6       59.06       55.63      1.84 o 
   1  16   6       48.89       59.79      1.63 o 
   2  16   6      145.14      155.35      2.66 o 
   3  16   6      183.55      195.82      3.80 o 
   4  16   6       24.67       25.38      1.93 o 
   5  16   6       39.89       28.70      2.17 o 
   6  16   6        0.10       -0.92      0.92 o 
   7  16   6       33.54       34.29      2.53 o 
  -7  17   6      132.57      139.02      3.13 o 
  -6  17   6       14.54       13.69      1.27 o 
  -5  17   6        3.03        2.31      0.74 o 
  -4  17   6      158.07      153.04      2.84 o 
  -3  17   6       83.57       78.04      1.95 o 
  -2  17   6        4.82        5.60      0.77 o 
  -1  17   6        4.32        6.77      1.12 o 
   0  17   6       19.06       15.19      1.13 o 
   1  17   6       40.74       38.21      1.40 o 
   2  17   6        1.85        1.69      0.67 o 
   3  17   6       34.15       29.91      1.74 o 
   4  17   6       33.50       38.65      2.32 o 
   5  17   6       22.41       19.56      1.89 o 
   6  17   6        2.21        0.20      1.13 o 
   7  17   6        0.83        0.23      2.03 o 
  -7  18   6        8.33       14.17      1.58 o 
  -6  18   6        7.11        7.14      1.09 o 
  -5  18   6       34.41       36.84      1.69 o 
  -4  18   6       89.06       85.20      2.15 o 
  -3  18   6       41.26       39.32      1.58 o 
  -2  18   6        1.79       -0.41      0.59 o 
  -1  18   6       17.52       21.61      1.34 o 
   0  18   6       28.44       22.34      2.05 o 
   1  18   6       70.75       64.45      1.92 o 
   2  18   6        0.46       -0.42      0.68 o 
   3  18   6        0.41       -0.84      0.84 o 
   4  18   6       27.47       20.72      1.80 o 
   5  18   6        1.56        1.71      1.18 o 
   6  18   6        8.28        9.18      1.60 o 
  -6  19   6        8.92        8.67      1.07 o 
  -5  19   6       35.84       37.97      1.73 o 
  -4  19   6       25.80       22.82      1.34 o 
  -3  19   6      121.80      121.92      2.52 o 
  -2  19   6        0.09       -0.58      0.58 o 
  -1  19   6        4.76        3.50      0.78 o 
   0  19   6        8.47        8.98      1.08 o 
   1  19   6        0.25        0.12      0.64 o 
   2  19   6       47.74       46.67      2.56 o 
   3  19   6        1.92        1.08      1.22 o 
   4  19   6        0.10        0.81      1.00 o 
   5  19   6       15.49       15.00      1.74 o 
   6  19   6        6.21        8.18      1.62 o 
  -6  20   6        4.52        2.13      0.90 o 
  -5  20   6       17.63       17.58      1.44 o 
  -4  20   6       50.86       53.57      1.85 o 
  -3  20   6        3.99        3.97      0.80 o 
  -2  20   6        0.16       -0.28      0.58 o 
  -1  20   6       38.43       45.18      1.76 o 
   0  20   6       51.34       50.15      2.26 o 
   1  20   6       26.57       24.50      1.81 o 
   2  20   6       41.25       37.42      2.76 o 
   3  20   6       36.90       34.69      2.17 o 
   4  20   6       55.61       59.59      2.66 o 
   5  20   6       14.26       16.76      1.86 o 
   6  20   6       20.90       22.21      3.49 o 
  -5  21   6        7.74        6.54      1.02 o 
  -4  21   6       20.34       22.02      1.37 o 
  -3  21   6       83.88       85.49      2.47 o 
  -2  21   6       17.01       10.99      1.11 o 
  -1  21   6        0.07        1.05      0.71 o 
   0  21   6       43.77       47.61      1.84 o 
   1  21   6        8.46        7.48      2.01 o 
   2  21   6       56.81       43.97      3.52 o 
   3  21   6        6.13        2.42      1.13 o 
   4  21   6        7.76        7.76      1.49 o 
   5  21   6        5.05        4.07      1.45 o 
  -5  22   6       38.08       33.94      1.72 o 
  -4  22   6       68.97       79.14      2.78 o 
  -3  22   6        1.38        1.07      0.74 o 
  -2  22   6       31.96       33.03      2.09 o 
  -1  22   6       39.31       41.28      1.82 o 
   0  22   6        2.66        2.42      0.92 o 
   1  22   6        2.75        4.59      1.31 o 
   2  22   6        1.43        0.39      1.29 o 
   3  22   6       21.74       21.49      3.65 o 
   4  22   6      150.03      160.79      4.46 o 
   5  22   6        8.74       10.01      1.70 o 
  -4  23   6      100.64      112.85      2.76 o 
  -3  23   6       52.79       55.03      1.92 o 
  -2  23   6        1.11        0.54      0.77 o 
  -1  23   6        2.13        3.67      0.91 o 
   0  23   6       17.52       15.46      1.60 o 
   1  23   6       19.89       13.59      3.65 o 
   2  23   6       20.42       19.52      2.30 o 
   3  23   6        0.01       -0.75      1.37 o 
   4  23   6        0.90        3.24      1.50 o 
  -4  24   6       70.60       79.53      2.58 o 
  -3  24   6        0.75        0.18      0.82 o 
  -2  24   6       62.83       62.45      2.12 o 
  -1  24   6       11.64       13.83      1.59 o 
   0  24   6        0.31        1.65      1.05 o 
   1  24   6        4.14        8.58      2.35 o 
   2  24   6       42.12       44.01      3.22 o 
   3  24   6       44.07       45.59      3.49 o 
  -3  25   6       20.54       22.75      1.48 o 
  -2  25   6       12.33       10.81      1.23 o 
  -1  25   6       45.16       39.64      2.40 o 
   0  25   6       43.50       47.27      3.04 o 
   1  25   6        0.70        2.35      2.08 o 
   2  25   6        8.71        9.79      1.93 o 
   3  25   6       25.41       26.32      3.65 o 
  -1  26   6        9.86        7.04      1.45 o 
   0  26   6       10.72       10.92      1.93 o 
   1  26   6        1.42       -1.37      1.37 o 
  -7   0   7      267.87      273.84      7.33 o 
  -5   0   7       47.98       44.00      1.67 o 
  -3   0   7      170.28      145.20      3.40 o 
  -1   0   7       63.84       78.23      2.72 o 
   1   0   7      320.00      317.24      7.42 o 
   3   0   7      220.54      202.07      5.05 o 
   5   0   7       85.92       93.40      4.04 o 
   7   0   7        4.03        2.19      1.37 o 
  -8   1   7        0.55        1.61      1.34 o 
  -7   1   7        0.52        2.57      1.05 o 
  -6   1   7       40.25       46.71      1.51 o 
  -5   1   7      239.34      249.02      2.65 o 
  -4   1   7       37.17       35.87      1.01 o 
  -3   1   7      121.24      123.98      1.88 o 
  -2   1   7        3.52        1.42      0.45 o 
  -1   1   7     1604.56     1571.25     11.47 o 
   0   1   7       54.39       52.16      1.46 o 
   1   1   7       13.04       16.44      1.04 o 
   2   1   7       21.37       23.83      1.22 o 
   3   1   7      305.00      306.98      7.26 o 
   4   1   7        0.47        0.64      0.71 o 
   5   1   7      234.21      224.19      4.07 o 
   6   1   7       23.33       20.37      1.54 o 
   7   1   7        4.02        4.77      1.20 o 
   8   1   7        9.74        9.96      1.39 o 
  -8   2   7       34.88       36.80      2.22 o 
  -7   2   7      113.58      121.13      2.65 o 
  -6   2   7       21.18       27.75      1.31 o 
  -5   2   7      161.69      188.58      2.41 o 
  -4   2   7        0.10        0.84      0.45 o 
  -3   2   7      661.90      683.67      5.12 o 
  -2   2   7       64.35       60.90      1.22 o 
  -1   2   7      120.17      110.71      2.08 o 
   0   2   7      710.92      683.19      6.18 o 
   1   2   7     1283.57     1286.82     11.19 o 
   2   2   7       28.54       26.09      1.30 o 
   3   2   7      480.59      488.36      5.77 o 
   4   2   7      105.95       98.56      3.16 o 
   5   2   7      171.77      176.14      3.52 o 
   6   2   7        0.10       -0.39      0.79 o 
   7   2   7       15.50       14.71      2.14 o 
   8   2   7       38.09       34.44      2.12 o 
  -8   3   7       44.89       47.73      2.24 o 
  -7   3   7        6.66        7.39      0.94 o 
  -6   3   7       37.38       33.07      1.53 o 
  -5   3   7      224.36      218.65      2.65 o 
  -4   3   7      489.49      495.90      4.15 o 
  -3   3   7       16.89       16.49      0.76 o 
  -2   3   7        7.64        5.31      0.54 o 
  -1   3   7      765.09      815.85      7.08 o 
   0   3   7       44.41       64.24      1.57 o 
   1   3   7       99.12      115.02      2.13 o 
   2   3   7        4.36        3.19      0.72 o 
   3   3   7      103.11      106.33      2.27 o 
   4   3   7       72.48       72.63      2.18 o 
   5   3   7        0.97        1.54      0.87 o 
   6   3   7       22.97       18.10      1.46 o 
   7   3   7        7.97        9.05      1.27 o 
   8   3   7        0.16        1.52      1.18 o 
  -8   4   7        0.30        1.01      0.92 o 
  -7   4   7       16.36       14.61      1.03 o 
  -6   4   7       22.42       19.32      1.11 o 
  -5   4   7        6.33        6.38      0.81 o 
  -4   4   7      142.77      144.35      2.06 o 
  -3   4   7       57.77       55.53      1.16 o 
  -2   4   7        5.98        3.23      0.54 o 
  -1   4   7        0.35        2.45      0.48 o 
   0   4   7      246.51      250.58      2.77 o 
   1   4   7     1131.89     1130.46     12.78 o 
   2   4   7        7.84       15.55      2.71 o 
   3   4   7      322.20      314.81      5.24 o 
   4   4   7       45.25       37.58      1.60 o 
   5   4   7      153.91      155.07      4.10 o 
   6   4   7        0.06       -0.42      0.84 o 
   7   4   7       13.59       13.35      1.42 o 
   8   4   7       52.57       57.16      3.05 o 
  -8   5   7      102.07      130.35      2.76 o 
  -7   5   7       19.22       26.49      1.38 o 
  -6   5   7        2.21        5.69      0.84 o 
  -5   5   7      226.56      242.41      3.26 o 
  -4   5   7      569.04      578.07      6.59 o 
  -3   5   7       34.23       33.69      1.09 o 
  -2   5   7       68.06       67.47      1.43 o 
  -1   5   7      744.15      738.04      6.58 o 
   0   5   7      115.81      108.53      1.70 o 
   1   5   7      154.96      156.82      2.69 o 
   2   5   7       30.97       22.71      1.09 o 
   3   5   7      421.49      415.28      7.18 o 
   4   5   7       22.37       19.87      1.29 o 
   5   5   7        0.63        0.26      0.79 o 
   6   5   7       42.32       39.31      1.95 o 
   7   5   7       41.20       34.69      2.37 o 
   8   5   7        0.76        2.79      1.40 o 
  -8   6   7        4.08        6.09      1.03 o 
  -7   6   7      100.47      101.56      2.27 o 
  -6   6   7      223.32      224.83      3.26 o 
  -5   6   7        1.32        2.96      0.69 o 
  -4   6   7      403.42      425.04      5.13 o 
  -3   6   7       41.27       43.45      1.26 o 
  -2   6   7      388.52      364.25      3.64 o 
  -1   6   7       46.14       50.14      1.40 o 
   0   6   7      118.33       95.98      1.81 o 
   1   6   7       40.11       50.85      1.62 o 
   2   6   7       23.82       34.77      1.28 o 
   3   6   7      181.94      176.62      2.77 o 
   4   6   7      257.12      246.54      3.48 o 
   5   6   7      254.09      248.18      3.95 o 
   6   6   7       39.44       41.39      2.09 o 
   7   6   7       10.08       13.70      1.42 o 
   8   6   7       54.45       57.65      3.05 o 
  -8   7   7       80.16       78.71      2.17 o 
  -7   7   7        3.99        5.56      0.97 o 
  -6   7   7       42.54       45.87      1.64 o 
  -5   7   7       92.87       85.73      1.91 o 
  -4   7   7      103.96      101.96      1.97 o 
  -3   7   7        0.02       -0.23      0.56 o 
  -2   7   7      618.86      604.99      5.28 o 
  -1   7   7        7.94        9.12      0.72 o 
   0   7   7       61.83       57.66      1.37 o 
   1   7   7       71.18       68.07      2.08 o 
   2   7   7        1.66        0.20      0.64 o 
   3   7   7       20.10       31.82      1.34 o 
   4   7   7        4.56        4.25      0.81 o 
   5   7   7        9.75       10.80      1.02 o 
   6   7   7        1.28        0.70      0.84 o 
   7   7   7       34.16       34.55      2.90 o 
   8   7   7        9.44       12.47      1.81 o 
  -8   8   7       29.30       35.93      1.70 o 
  -7   8   7       66.84       73.63      1.98 o 
  -6   8   7        5.85        4.72      0.78 o 
  -5   8   7       58.99       55.09      1.58 o 
  -4   8   7      145.49      144.39      2.39 o 
  -3   8   7      139.99      143.30      2.26 o 
  -2   8   7      129.93      133.47      1.98 o 
  -1   8   7        2.05        1.03      0.49 o 
   0   8   7      424.42      401.60      6.95 o 
   1   8   7      109.45      115.88      2.47 o 
   2   8   7       13.26       14.33      1.09 o 
   3   8   7       22.27       18.26      1.23 o 
   4   8   7      487.38      475.50      7.07 o 
   5   8   7       77.90       74.21      2.18 o 
   6   8   7       29.30       31.88      1.59 o 
   7   8   7        0.62        2.07      1.13 o 
   8   8   7       17.07       20.35      2.04 o 
  -8   9   7       44.32       50.84      1.91 o 
  -7   9   7       32.34       31.07      1.50 o 
  -6   9   7        9.54       13.76      1.15 o 
  -5   9   7       84.68       82.70      1.86 o 
  -4   9   7      221.82      217.61      3.03 o 
  -3   9   7      102.30      100.34      2.10 o 
  -2   9   7      340.53      360.82      3.95 o 
  -1   9   7        0.43       -0.43      0.43 o 
   0   9   7      279.23      284.65      3.63 o 
   1   9   7      216.16      213.75      3.92 o 
   2   9   7      195.39      188.33      3.18 o 
   3   9   7       26.61       24.49      1.39 o 
   4   9   7       15.75       14.15      1.22 o 
   5   9   7        0.69        2.22      0.81 o 
   6   9   7       68.15       69.07      2.25 o 
   7   9   7        7.66       10.09      1.39 o 
   8   9   7       10.96       10.20      1.79 o 
  -8  10   7       21.69       24.16      1.43 o 
  -7  10   7        1.52        1.39      0.99 o 
  -6  10   7       33.32       34.40      1.51 o 
  -5  10   7       44.43       43.05      1.47 o 
  -4  10   7       88.78       96.04      2.13 o 
  -3  10   7      168.53      143.89      2.54 o 
  -2  10   7       32.05       33.56      1.16 o 
  -1  10   7      159.96      155.93      2.56 o 
   0  10   7       95.25       90.30      1.90 o 
   1  10   7      167.23      143.12      2.45 o 
   2  10   7       53.17       49.99      1.93 o 
   3  10   7        6.42        8.51      1.03 o 
   4  10   7      248.76      227.60      6.01 o 
   5  10   7      182.76      193.32      4.78 o 
   6  10   7        4.99        6.78      1.22 o 
   7  10   7       45.30       41.03      2.78 o 
   8  10   7       18.05       21.98      2.30 o 
  -8  11   7        8.51       10.53      1.13 o 
  -7  11   7        2.26        2.55      0.84 o 
  -6  11   7       84.87       90.98      2.14 o 
  -5  11   7        8.64        9.51      0.88 o 
  -4  11   7       62.93       57.07      1.73 o 
  -3  11   7       11.53       10.28      0.91 o 
  -2  11   7      144.94      142.84      2.82 o 
  -1  11   7      139.76      155.48      2.35 o 
   0  11   7       35.46       36.16      1.34 o 
   1  11   7      247.37      257.40      3.92 o 
   2  11   7       70.28       64.09      1.92 o 
   3  11   7        0.41        0.83      0.74 o 
   4  11   7        5.66        5.78      1.28 o 
   5  11   7       25.33       28.97      1.98 o 
   6  11   7       54.62       56.75      4.19 o 
   7  11   7        1.47        1.87      1.30 o 
  -7  12   7        1.93        2.90      0.81 o 
  -6  12   7      157.27      156.32      2.84 o 
  -5  12   7        0.04        0.00      0.58 o 
  -4  12   7       20.89       20.56      1.20 o 
  -3  12   7        0.04       -0.23      0.56 o 
  -2  12   7      497.16      483.85      5.41 o 
  -1  12   7       66.55       59.25      1.58 o 
   0  12   7      240.29      243.11      3.36 o 
   1  12   7      121.10      113.96      2.20 o 
   2  12   7      334.07      321.16      4.53 o 
   3  12   7        8.11        6.69      0.96 o 
   4  12   7      163.25      170.42      3.25 o 
   5  12   7      101.76       93.48      2.79 o 
   6  12   7       12.08        8.47      1.60 o 
   7  12   7       12.41       13.15      2.42 o 
  -7  13   7        1.18        1.45      0.82 o 
  -6  13   7      149.29      164.66      2.93 o 
  -5  13   7        8.65        8.55      0.96 o 
  -4  13   7       16.99       17.03      1.12 o 
  -3  13   7      185.40      179.94      2.96 o 
  -2  13   7       46.42       63.57      1.68 o 
  -1  13   7       82.81       66.84      1.91 o 
   0  13   7        5.57        4.24      0.72 o 
   1  13   7       79.02       85.96      1.94 o 
   2  13   7      267.97      259.97      5.28 o 
   3  13   7        5.31        4.60      0.90 o 
   4  13   7        0.21        0.36      0.78 o 
   5  13   7        0.74        0.70      0.94 o 
   6  13   7       69.87       75.89      3.14 o 
   7  13   7        4.43        4.66      1.49 o 
  -7  14   7       23.44       26.00      1.48 o 
  -6  14   7       23.27       26.97      1.43 o 
  -5  14   7        2.27        0.74      0.69 o 
  -4  14   7        1.33        1.32      0.70 o 
  -3  14   7       37.44       48.50      1.81 o 
  -2  14   7      235.23      222.44      3.87 o 
  -1  14   7        0.49        1.23      0.69 o 
   0  14   7        2.45        3.82      0.72 o 
   1  14   7       31.21       25.03      1.26 o 
   2  14   7      137.53      146.85      3.46 o 
   3  14   7       10.54        9.40      1.23 o 
   4  14   7       55.37       52.98      2.71 o 
   5  14   7        0.69        0.36      1.31 o 
   6  14   7       57.05       58.57      2.90 o 
   7  14   7        3.03        2.32      1.37 o 
  -7  15   7        6.16        4.50      1.04 o 
  -6  15   7       68.76       76.84      2.24 o 
  -5  15   7        2.23        2.62      0.75 o 
  -4  15   7        1.34        1.37      0.70 o 
  -3  15   7      203.46      196.32      4.44 o 
  -2  15   7        4.27        5.22      0.80 o 
  -1  15   7        6.09       10.73      1.08 o 
   0  15   7      265.34      256.90      3.57 o 
   1  15   7       48.40       46.07      1.54 o 
   2  15   7      338.37      321.35      5.17 o 
   3  15   7        1.20        2.05      0.86 o 
   4  15   7       39.20       38.06      2.08 o 
   5  15   7        7.72        6.58      1.49 o 
   6  15   7       34.55       40.92      2.74 o 
  -6  16   7        2.30        1.64      0.85 o 
  -5  16   7       20.79       23.18      1.40 o 
  -4  16   7        8.15        6.25      0.91 o 
  -3  16   7       57.90       51.98      1.72 o 
  -2  16   7       66.33       61.30      1.73 o 
  -1  16   7        4.83        4.30      0.84 o 
   0  16   7      111.04      111.06      2.53 o 
   1  16   7       51.66       46.44      1.55 o 
   2  16   7       30.38       26.17      1.38 o 
   3  16   7        9.74       12.58      1.54 o 
   4  16   7        3.00        3.39      1.25 o 
   5  16   7        3.90        5.35      1.51 o 
   6  16   7       26.30       31.16      2.45 o 
  -6  17   7        6.48        2.31      0.87 o 
  -5  17   7        1.97        1.21      0.78 o 
  -4  17   7       17.65       15.80      1.19 o 
  -3  17   7      159.97      152.66      2.82 o 
  -2  17   7       49.77       46.98      2.47 o 
  -1  17   7       55.68       51.34      2.22 o 
   0  17   7        0.05       -0.56      0.66 o 
   1  17   7        3.65        4.59      0.76 o 
   2  17   7       42.61       46.93      1.62 o 
   3  17   7       13.36       16.31      1.58 o 
   4  17   7       13.83       13.31      1.68 o 
   5  17   7       12.60        8.06      1.49 o 
   6  17   7        1.84        3.35      1.65 o 
  -6  18   7       22.34       25.97      2.13 o 
  -5  18   7       10.65        8.17      1.05 o 
  -4  18   7       69.45       65.58      1.98 o 
  -3  18   7      121.04      113.66      2.48 o 
  -2  18   7        0.29        0.13      0.71 o 
  -1  18   7        0.01       -0.04      0.69 o 
   0  18   7        1.79        1.36      0.73 o 
   1  18   7        3.41        3.29      0.84 o 
   2  18   7       32.96       36.05      1.91 o 
   3  18   7       57.02       58.22      2.27 o 
   4  18   7       18.69       19.99      1.98 o 
   5  18   7       19.87       16.69      1.88 o 
  -5  19   7       21.90       23.54      1.51 o 
  -4  19   7        1.80        1.57      0.79 o 
  -3  19   7        0.01        0.83      0.72 o 
  -2  19   7      130.90      119.51      3.40 o 
  -1  19   7        7.34        6.37      1.24 o 
   0  19   7       31.46       30.77      1.61 o 
   1  19   7        8.50       12.17      1.16 o 
   2  19   7       46.88       49.35      2.45 o 
   3  19   7       78.74       74.65      2.98 o 
   4  19   7        6.00        6.20      1.40 o 
   5  19   7        0.17       -0.82      1.10 o 
  -5  20   7       38.18       42.35      2.04 o 
  -4  20   7       44.73       37.78      1.76 o 
  -3  20   7       26.11       31.19      1.57 o 
  -2  20   7        0.31        1.74      0.79 o 
  -1  20   7        0.04        0.33      0.73 o 
   0  20   7        8.14        9.82      1.11 o 
   1  20   7       37.87       46.54      2.07 o 
   2  20   7       28.04       32.58      2.40 o 
   3  20   7        2.62        2.41      1.21 o 
   4  20   7        7.10        7.12      1.44 o 
   5  20   7       30.25       29.90      2.41 o 
  -4  21   7       43.65       45.00      1.90 o 
  -3  21   7       14.38       10.39      1.07 o 
  -2  21   7       71.41       80.83      2.37 o 
  -1  21   7        0.90        0.55      0.76 o 
   0  21   7       37.92       42.38      2.20 o 
   1  21   7        4.88        5.14      1.20 o 
   2  21   7       39.23       52.35      3.22 o 
   3  21   7        5.69        7.26      2.47 o 
   4  21   7       10.14        7.57      1.60 o 
  -4  22   7       28.77       28.42      1.77 o 
  -3  22   7       45.38       44.28      1.90 o 
  -2  22   7        6.87        4.28      1.08 o 
  -1  22   7        8.89       10.45      1.18 o 
   0  22   7       82.38       98.32      2.83 o 
   1  22   7       35.78       38.42      4.51 o 
   2  22   7        3.23        2.12      1.43 o 
   3  22   7        7.24        4.40      1.82 o 
  -3  23   7        1.84        1.21      0.94 o 
  -2  23   7        0.87       -0.41      0.83 o 
  -1  23   7        7.31       10.06      1.21 o 
   0  23   7       55.80       57.81      2.66 o 
   1  23   7        7.19        8.46      3.78 o 
   2  23   7       14.05       11.41      2.03 o 
   3  23   7       37.00       45.00      5.47 o 
  -2  24   7        0.29       -0.75      0.75 o 
  -1  24   7        9.27        8.07      1.26 o 
   0  24   7      125.73      149.80      4.16 o 
   1  24   7        1.26       -1.88      4.17 o 
  -6   0   8       65.66       79.81      8.60 o 
  -4   0   8       16.34       17.78      1.22 o 
  -2   0   8      336.96      359.07      5.34 o 
   0   0   8      269.82      266.41      5.02 o 
   2   0   8      215.32      206.47      6.95 o 
   4   0   8        6.37        8.95      2.74 o 
   6   0   8       17.11       16.86      2.61 o 
  -6   1   8      156.09      154.01      5.83 o 
  -5   1   8        0.14        0.10      0.63 o 
  -4   1   8        5.82        7.05      0.74 o 
  -3   1   8      340.15      339.81      3.42 o 
  -2   1   8      166.28      178.50      2.48 o 
  -1   1   8       28.59       25.84      1.17 o 
   0   1   8      262.58      262.86      4.04 o 
   1   1   8      110.73       95.64      2.08 o 
   2   1   8        0.04        0.69      0.64 o 
   3   1   8       28.87       25.47      1.41 o 
   4   1   8      108.28       99.71      2.67 o 
   5   1   8       18.92       15.78      1.77 o 
   6   1   8        0.29       -0.13      0.84 o 
   7   1   8       21.05       18.33      2.29 o 
  -7   2   8       16.53       18.16      2.48 o 
  -6   2   8      220.80      232.51      4.43 o 
  -5   2   8       27.63       25.22      1.24 o 
  -4   2   8        0.85        0.59      0.56 o 
  -3   2   8        5.75       11.78      1.03 o 
  -2   2   8      210.04      228.11      3.44 o 
  -1   2   8       11.97       13.58      0.92 o 
   0   2   8       73.78       75.00      1.79 o 
   1   2   8       34.36       35.01      1.41 o 
   2   2   8       85.41       80.76      2.23 o 
   3   2   8       10.58        9.31      1.00 o 
   4   2   8       26.96       24.57      1.57 o 
   5   2   8        0.08        0.87      0.79 o 
   6   2   8       16.90       17.93      1.53 o 
   7   2   8       17.40       16.25      1.61 o 
  -8   3   8        1.88        1.04      2.08 o 
  -7   3   8       11.18       13.14      1.49 o 
  -6   3   8       79.61       87.94      2.41 o 
  -5   3   8       25.30       30.58      1.49 o 
  -4   3   8        0.75        0.29      0.57 o 
  -3   3   8      647.42      638.63      5.79 o 
  -2   3   8      782.10      789.14      7.89 o 
  -1   3   8       82.11       81.46      1.74 o 
   0   3   8      559.73      535.22      5.73 o 
   1   3   8      271.53      259.20      3.55 o 
   2   3   8       73.15       83.33      2.87 o 
   3   3   8       67.88       72.62      3.45 o 
   4   3   8      263.56      253.48      4.02 o 
   5   3   8       33.10       36.16      1.79 o 
   6   3   8        3.76        0.69      0.97 o 
   7   3   8       34.63       34.93      2.15 o 
  -8   4   8        2.96        1.21      1.56 o 
  -7   4   8       23.95       20.01      1.77 o 
  -6   4   8      193.54      193.20      3.62 o 
  -5   4   8      164.36      167.88      3.26 o 
  -4   4   8      229.75      230.97      3.19 o 
  -3   4   8       81.17       86.68      1.78 o 
  -2   4   8      728.84      746.94      8.59 o 
  -1   4   8       16.55       10.01      0.97 o 
   0   4   8       92.76      100.02      2.14 o 
   1   4   8      197.89      180.95      3.97 o 
   2   4   8      200.68      189.74      4.22 o 
   3   4   8      101.18       98.25      2.34 o 
   4   4   8        5.85        5.63      0.96 o 
   5   4   8       34.01       34.47      2.35 o 
   6   4   8       22.81       20.02      1.48 o 
   7   4   8        0.33       -0.93      0.97 o 
  -7   5   8       35.07       33.72      2.14 o 
  -6   5   8       29.72       29.90      1.68 o 
  -5   5   8       60.26       60.34      2.03 o 
  -4   5   8      275.94      278.42      3.56 o 
  -3   5   8      130.23      126.23      2.48 o 
  -2   5   8        9.83        9.12      1.01 o 
  -1   5   8       94.09       83.26      1.99 o 
   0   5   8      129.95      138.19      2.54 o 
   1   5   8        8.44        3.57      0.82 o 
   2   5   8        5.90        4.70      0.81 o 
   3   5   8       26.52       24.13      1.42 o 
   4   5   8      254.86      244.79      4.53 o 
   5   5   8       40.99       37.62      1.83 o 
   6   5   8        0.66        0.34      0.88 o 
   7   5   8       19.07       17.46      1.53 o 
  -7   6   8        0.05        2.13      1.01 o 
  -6   6   8       48.02       57.36      2.10 o 
  -5   6   8       85.88       83.72      2.32 o 
  -4   6   8      131.31      127.31      3.61 o 
  -3   6   8      195.28      184.71      3.62 o 
  -2   6   8      117.26      121.31      2.42 o 
  -1   6   8        0.03        0.11      0.58 o 
   0   6   8       93.95       91.61      2.09 o 
   1   6   8       34.18       45.30      1.74 o 
   2   6   8       79.12       73.29      2.27 o 
   3   6   8        0.12        0.13      0.78 o 
   4   6   8       17.77       18.62      1.34 o 
   5   6   8       14.88       15.90      1.67 o 
   6   6   8       25.73       25.25      1.76 o 
   7   6   8        1.22        1.12      0.94 o 
  -7   7   8       42.52       59.02      2.28 o 
  -6   7   8       42.32       41.71      1.96 o 
  -5   7   8       63.20       62.92      2.06 o 
  -4   7   8       98.40      102.56      3.53 o 
  -3   7   8       63.81       60.90      1.75 o 
  -2   7   8       21.93       17.63      1.19 o 
  -1   7   8       13.82       13.31      1.01 o 
   0   7   8       58.25       56.12      2.09 o 
   1   7   8      503.96      457.62      6.53 o 
   2   7   8        0.10        0.72      0.81 o 
   3   7   8       38.73       41.48      1.94 o 
   4   7   8      306.88      284.24      4.97 o 
   5   7   8      197.34      188.97      3.58 o 
   6   7   8        1.22       -0.45      0.89 o 
   7   7   8       18.25       22.14      2.29 o 
  -7   8   8        6.83        5.68      0.94 o 
  -6   8   8       28.07       30.63      1.73 o 
  -5   8   8       20.87       21.56      1.19 o 
  -4   8   8        9.28       11.20      0.99 o 
  -3   8   8        1.51        2.81      0.89 o 
  -2   8   8       49.06       48.35      1.43 o 
  -1   8   8      134.60      115.78      2.35 o 
   0   8   8        1.36        1.21      0.64 o 
   1   8   8        4.22        3.71      0.94 o 
   2   8   8       21.68       15.21      1.33 o 
   3   8   8       77.81       75.02      2.40 o 
   4   8   8      131.45      119.43      3.16 o 
   5   8   8       41.17       39.64      2.37 o 
   6   8   8       16.11       13.07      1.52 o 
   7   8   8       31.90       33.04      2.50 o 
  -7   9   8       65.43       65.91      2.02 o 
  -6   9   8        0.10       -0.43      0.69 o 
  -5   9   8       43.19       33.81      1.53 o 
  -4   9   8        4.03        5.06      0.87 o 
  -3   9   8       71.93       56.92      1.68 o 
  -2   9   8       28.68       27.35      1.31 o 
  -1   9   8      203.11      200.02      4.14 o 
   0   9   8        9.74        9.62      0.90 o 
   1   9   8      142.32      127.10      4.47 o 
   2   9   8        7.92        6.66      1.06 o 
   3   9   8       39.63       37.18      1.97 o 
   4   9   8       16.87       18.51      1.59 o 
   5   9   8       16.38       13.37      1.48 o 
   6   9   8       32.62       29.97      2.35 o 
   7   9   8        0.12       -0.11      1.82 o 
  -7  10   8        3.72        6.12      0.96 o 
  -6  10   8        4.04        1.37      0.76 o 
  -5  10   8       44.66       52.80      1.82 o 
  -4  10   8       13.71       17.20      1.15 o 
  -3  10   8        0.00       -0.17      0.59 o 
  -2  10   8        0.45        0.91      0.62 o 
  -1  10   8       86.60       80.00      2.55 o 
   0  10   8      106.89      104.14      2.30 o 
   1  10   8        0.12        0.37      0.60 o 
   2  10   8       11.56        9.26      1.06 o 
   3  10   8       33.47       35.81      1.95 o 
   4  10   8       28.09       22.63      1.71 o 
   5  10   8        4.97        2.53      1.07 o 
   6  10   8       19.40       19.11      2.04 o 
   7  10   8       32.53       32.06      4.69 o 
  -7  11   8       33.02       39.51      1.75 o 
  -6  11   8        5.87        3.62      0.83 o 
  -5  11   8        1.88        0.87      0.75 o 
  -4  11   8        6.31        4.46      0.81 o 
  -3  11   8      103.17       98.32      2.18 o 
  -2  11   8      186.85      163.90      5.60 o 
  -1  11   8        6.34        5.37      0.76 o 
   0  11   8        0.02        0.60      0.61 o 
   1  11   8      149.58      148.97      2.96 o 
   2  11   8       10.25        9.53      1.06 o 
   3  11   8        6.65        6.25      1.00 o 
   4  11   8      142.09      123.72      3.18 o 
   5  11   8       32.93       44.20      2.38 o 
   6  11   8      195.31      204.31      5.11 o 
  -6  12   8        1.45        1.74      0.87 o 
  -5  12   8      156.13      156.20      3.02 o 
  -4  12   8        4.74        3.96      0.84 o 
  -3  12   8       78.76       75.54      2.84 o 
  -2  12   8        5.62        4.43      0.99 o 
  -1  12   8      130.21      120.59      2.37 o 
   0  12   8      115.12      114.25      2.42 o 
   1  12   8      130.49      132.54      3.32 o 
   2  12   8       90.69       74.15      2.18 o 
   3  12   8      312.42      302.12      8.66 o 
   4  12   8       21.08       25.19      1.65 o 
   5  12   8       25.52       22.62      2.10 o 
   6  12   8        0.63        0.72      1.56 o 
  -6  13   8       24.43       34.51      1.81 o 
  -5  13   8        2.01        4.14      0.93 o 
  -4  13   8        5.47        3.97      0.84 o 
  -3  13   8       95.10       85.36      2.20 o 
  -2  13   8       17.89       10.92      1.09 o 
  -1  13   8        0.16        0.13      0.69 o 
   0  13   8        4.74        7.61      0.86 o 
   1  13   8       54.35       52.36      1.67 o 
   2  13   8       26.81       25.99      1.55 o 
   3  13   8       66.63       67.17      2.56 o 
   4  13   8       74.99       81.77      2.43 o 
   5  13   8       11.46       10.32      1.48 o 
   6  13   8       25.62       24.12      2.76 o 
  -6  14   8        0.60        1.52      1.00 o 
  -5  14   8       85.99      101.50      2.70 o 
  -4  14   8        0.72        2.09      0.78 o 
  -3  14   8        3.14        3.28      0.78 o 
  -2  14   8        0.48        1.24      0.74 o 
  -1  14   8      120.34      118.47      2.65 o 
   0  14   8       28.60       26.48      1.36 o 
   1  14   8       16.28       16.12      1.41 o 
   2  14   8       10.00        6.55      1.14 o 
   3  14   8      352.74      360.29      5.28 o 
   4  14   8       21.97       20.94      1.76 o 
   5  14   8       37.09       32.08      2.44 o 
   6  14   8        2.39        2.87      1.84 o 
  -6  15   8       16.72       21.41      1.76 o 
  -5  15   8       54.82       52.90      1.95 o 
  -4  15   8        9.56       10.08      1.04 o 
  -3  15   8       69.84       69.95      1.98 o 
  -2  15   8       13.38       12.72      1.20 o 
  -1  15   8       43.71       42.62      1.84 o 
   0  15   8        0.11        0.99      0.76 o 
   1  15   8       27.90       30.74      1.48 o 
   2  15   8       18.66       20.68      1.46 o 
   3  15   8       42.22       41.11      2.16 o 
   4  15   8       18.51       18.63      2.33 o 
   5  15   8        2.41        2.89      1.37 o 
  -5  16   8       33.48       33.95      1.73 o 
  -4  16   8       43.12       46.17      1.75 o 
  -3  16   8        9.71        5.38      0.90 o 
  -2  16   8        1.81        0.51      0.84 o 
  -1  16   8      139.36      149.75      3.13 o 
   0  16   8       12.81       14.98      1.29 o 
   1  16   8        0.75        2.24      0.76 o 
   2  16   8      102.59      104.44      2.60 o 
   3  16   8       37.55       45.24      2.33 o 
   4  16   8       14.64       11.54      1.45 o 
   5  16   8        6.32        5.41      1.44 o 
  -5  17   8        3.01        4.48      0.92 o 
  -4  17   8        6.32        5.57      0.90 o 
  -3  17   8       18.83       20.78      1.35 o 
  -2  17   8        5.03        3.75      1.03 o 
  -1  17   8        1.34        3.07      0.89 o 
   0  17   8        6.77        6.82      1.00 o 
   1  17   8       92.05       95.73      2.55 o 
   2  17   8        0.25       -0.85      0.85 o 
   3  17   8        2.93        0.21      1.00 o 
   4  17   8        0.68        0.87      1.20 o 
   5  17   8       25.15       24.84      2.29 o 
  -4  18   8        0.56       -0.55      0.73 o 
  -3  18   8       18.80       18.72      1.35 o 
  -2  18   8        0.00        0.47      0.81 o 
  -1  18   8      108.04      127.54      2.95 o 
   0  18   8       12.87       17.22      1.39 o 
   1  18   8        2.23        1.55      0.81 o 
   2  18   8        3.05        3.56      1.10 o 
   3  18   8       63.36       67.60      2.55 o 
   4  18   8       22.13       21.57      2.03 o 
  -4  19   8       50.73       44.50      1.94 o 
  -3  19   8        0.03       -0.28      0.88 o 
  -2  19   8       23.46       20.60      1.51 o 
  -1  19   8       21.83       18.93      1.48 o 
   0  19   8        0.37        0.09      0.82 o 
   1  19   8        4.73        7.68      1.17 o 
   2  19   8        3.58        1.82      1.23 o 
   3  19   8       18.49       14.78      2.13 o 
   4  19   8        2.42        3.07      1.38 o 
  -3  20   8        0.00        0.59      0.91 o 
  -2  20   8       21.16       19.80      1.55 o 
  -1  20   8      131.91      154.91      3.34 o 
   0  20   8        4.19        4.58      1.03 o 
   1  20   8        7.56        7.39      1.27 o 
   2  20   8       15.53       14.26      1.85 o 
   3  20   8       29.33       29.09      2.32 o 
  -2  21   8       21.75       26.24      1.74 o 
  -1  21   8        1.14        0.76      0.88 o 
   0  21   8       44.96       49.01      2.10 o 
   1  21   8       47.52       47.14      3.26 o 
   2  21   8       25.72       21.99      5.21 o 
  -1  22   8       25.98       30.11      2.10 o 
   0  22   8       13.64       14.07      1.53 o 
   1  22   8       11.47        9.47      1.70 o 
  -5   0   9        6.47        6.33      1.82 o 
  -3   0   9       18.21       19.82      3.14 o 
  -1   0   9      231.11      208.54      4.56 o 
   1   0   9       29.49       30.52      2.05 o 
   3   0   9      170.55      157.86      7.45 o 
   5   0   9        0.02       -0.62      1.30 o 
  -6   1   9        1.56        0.32      1.56 o 
  -5   1   9       98.14      103.92      2.80 o 
  -4   1   9        4.64        3.11      0.86 o 
  -3   1   9       13.17       12.23      1.12 o 
  -2   1   9        4.45        4.48      0.87 o 
  -1   1   9      266.31      257.91      4.31 o 
   0   1   9       13.17        8.85      0.91 o 
   1   1   9       17.80       16.75      1.13 o 
   2   1   9       10.12        7.47      0.89 o 
   3   1   9      150.32      142.66      2.84 o 
   4   1   9        5.66        4.64      0.84 o 
   5   1   9       16.19       14.86      1.35 o 
   6   1   9        5.43        6.49      1.27 o 
  -6   2   9       15.38       18.88      3.39 o 
  -5   2   9       20.00       22.65      1.59 o 
  -4   2   9       12.02       11.67      1.01 o 
  -3   2   9        8.27        9.65      1.05 o 
  -2   2   9      122.95      123.98      4.44 o 
  -1   2   9       22.92       16.44      1.30 o 
   0   2   9       29.97       28.38      2.42 o 
   1   2   9      164.07      152.79      2.74 o 
   2   2   9       30.93       23.11      1.32 o 
   3   2   9      158.32      151.73      2.84 o 
   4   2   9        2.06        1.81      0.88 o 
   5   2   9        6.54        6.12      1.08 o 
   6   2   9       10.76        7.03      1.16 o 
  -7   3   9       10.07        9.12      3.39 o 
  -6   3   9        0.03       -0.58      1.15 o 
  -5   3   9       69.93       72.82      2.25 o 
  -4   3   9       20.15       14.46      1.08 o 
  -3   3   9       28.85       27.45      1.48 o 
  -2   3   9       14.31       18.34      1.44 o 
  -1   3   9       67.66       63.05      2.21 o 
   0   3   9       28.20       24.73      1.64 o 
   1   3   9       48.37       46.55      1.89 o 
   2   3   9        2.35        0.32      0.62 o 
   3   3   9        5.02        4.89      0.84 o 
   4   3   9       14.88       13.53      1.25 o 
   5   3   9        0.97        0.74      0.86 o 
   6   3   9       15.69       11.66      1.29 o 
  -7   4   9       46.85       50.28      3.62 o 
  -6   4   9        5.75        4.64      1.01 o 
  -5   4   9        0.86        1.60      0.88 o 
  -4   4   9      158.98      151.76      2.94 o 
  -3   4   9      157.98      163.03      2.98 o 
  -2   4   9        3.11        2.70      0.79 o 
  -1   4   9        0.10        0.96      0.71 o 
   0   4   9       67.48       66.73      2.32 o 
   1   4   9       58.77       59.66      1.96 o 
   2   4   9        3.67        1.44      1.00 o 
   3   4   9       40.09       36.47      1.98 o 
   4   4   9       50.18       48.67      1.97 o 
   5   4   9       50.92       56.40      2.13 o 
   6   4   9        0.00       -0.30      0.88 o 
  -6   5   9       20.16       21.59      1.56 o 
  -5   5   9       59.98       74.48      2.32 o 
  -4   5   9       12.83        9.83      1.11 o 
  -3   5   9        3.03        3.95      0.93 o 
  -2   5   9       29.66       30.45      1.50 o 
  -1   5   9      296.41      282.07      4.35 o 
   0   5   9       13.55       15.77      1.55 o 
   1   5   9       62.32       55.85      1.94 o 
   2   5   9        0.02       -0.31      0.69 o 
   3   5   9       72.18       63.08      2.37 o 
   4   5   9       47.81       46.99      2.29 o 
   5   5   9        9.95       11.47      1.28 o 
   6   5   9       11.42       12.18      1.53 o 
  -6   6   9        1.74        0.48      0.90 o 
  -5   6   9       26.66       23.88      1.62 o 
  -4   6   9       61.55       55.48      2.42 o 
  -3   6   9      133.16      126.16      2.92 o 
  -2   6   9        1.77        2.40      0.76 o 
  -1   6   9       19.53       18.55      1.23 o 
   0   6   9       68.44       67.69      2.34 o 
   1   6   9       69.26       65.48      2.07 o 
   2   6   9       24.75       25.87      1.58 o 
   3   6   9       72.22       78.12      2.57 o 
   4   6   9       23.99       21.36      1.73 o 
   5   6   9       86.22       85.00      2.85 o 
   6   6   9        0.00       -1.00      1.00 o 
  -6   7   9       15.37       13.92      1.44 o 
  -5   7   9       98.09      104.51      2.75 o 
  -4   7   9        0.32        0.42      0.82 o 
  -3   7   9       87.92       90.16      2.50 o 
  -2   7   9       22.34       21.15      1.42 o 
  -1   7   9       38.09       40.10      1.64 o 
   0   7   9       22.22       22.50      1.34 o 
   1   7   9        0.22        1.21      0.74 o 
   2   7   9        5.09        4.30      1.07 o 
   3   7   9       18.26       17.68      1.54 o 
   4   7   9        8.83        8.45      1.33 o 
   5   7   9        0.30        0.64      1.01 o 
   6   7   9        2.96        2.45      1.20 o 
  -6   8   9        9.00       11.27      1.28 o 
  -5   8   9        0.09        0.36      0.86 o 
  -4   8   9       65.32       67.83      2.22 o 
  -3   8   9       11.43       16.44      1.49 o 
  -2   8   9        0.68       -0.56      0.74 o 
  -1   8   9       10.13       10.24      1.00 o 
   0   8   9       41.57       40.84      1.81 o 
   1   8   9       80.04       74.15      2.51 o 
   2   8   9       42.27       48.25      2.15 o 
   3   8   9        1.30        3.87      1.03 o 
   4   8   9        2.37        2.35      1.00 o 
   5   8   9      173.28      182.32      4.23 o 
   6   8   9        8.23       10.40      1.56 o 
  -6   9   9        2.02        2.34      1.04 o 
  -5   9   9       17.94       12.68      1.31 o 
  -4   9   9        5.27        3.58      0.94 o 
  -3   9   9       16.33       14.70      1.42 o 
  -2   9   9       34.10       38.49      1.83 o 
  -1   9   9       13.27       17.53      1.23 o 
   0   9   9        9.86        6.56      0.91 o 
   1   9   9       13.65        9.29      1.13 o 
   2   9   9        0.11       -0.83      0.87 o 
   3   9   9       12.63        6.80      1.19 o 
   4   9   9        1.63        5.80      1.20 o 
   5   9   9        0.00        2.73      1.16 o 
   6   9   9       16.70       19.42      2.67 o 
  -6  10   9       19.23       15.37      1.98 o 
  -5  10   9        8.89        7.48      1.16 o 
  -4  10   9       85.35       78.62      2.39 o 
  -3  10   9       34.01       38.66      2.19 o 
  -2  10   9        2.80        1.89      0.97 o 
  -1  10   9       97.89       93.14      2.67 o 
   0  10   9      150.67      136.45      2.71 o 
   1  10   9        4.13        5.53      1.32 o 
   2  10   9        0.02       -0.34      0.77 o 
   3  10   9       14.24       12.80      1.42 o 
   4  10   9       59.45       50.61      2.40 o 
   5  10   9       44.34       52.28      2.59 o 
  -5  11   9        4.90        5.13      1.09 o 
  -4  11   9        0.18        0.85      0.86 o 
  -3  11   9        4.46        8.52      1.84 o 
  -2  11   9       79.64       87.01      2.80 o 
  -1  11   9        0.36        1.30      0.77 o 
   0  11   9        3.67        3.61      0.82 o 
   1  11   9        4.35        2.81      0.97 o 
   2  11   9       26.20       26.29      1.81 o 
   3  11   9        0.30       -0.03      0.97 o 
   4  11   9        2.18        2.15      1.13 o 
   5  11   9       73.21       77.19      2.97 o 
  -5  12   9        4.37        5.64      1.14 o 
  -4  12   9       55.91       68.17      2.70 o 
  -3  12   9        3.02        5.43      1.13 o 
  -2  12   9       18.81       19.68      1.71 o 
  -1  12   9       16.79       16.54      1.50 o 
   0  12   9       58.79       59.30      2.03 o 
   1  12   9        0.06        0.03      0.86 o 
   2  12   9       16.58       19.71      1.65 o 
   3  12   9       11.91       13.32      1.53 o 
   4  12   9      103.18      108.61      4.85 o 
   5  12   9       17.90       21.60      2.28 o 
  -5  13   9       34.14       31.01      1.93 o 
  -4  13   9        0.11        0.09      0.87 o 
  -3  13   9        6.95        7.85      1.26 o 
  -2  13   9      135.45      143.17      3.65 o 
  -1  13   9        5.19        4.15      1.10 o 
   0  13   9       50.53       53.53      2.06 o 
   1  13   9        5.81        2.55      1.17 o 
   2  13   9      157.49      145.20      3.62 o 
   3  13   9        0.32       -0.48      1.09 o 
   4  13   9        5.23        5.72      1.31 o 
   5  13   9       10.77        9.84      1.75 o 
  -5  14   9        0.48        0.54      1.18 o 
  -4  14   9       31.27       29.55      1.59 o 
  -3  14   9        1.82        1.66      0.85 o 
  -2  14   9      116.02      115.87      4.50 o 
  -1  14   9        0.51        1.21      1.05 o 
   0  14   9      159.13      162.99      3.93 o 
   1  14   9       11.99       16.48      1.41 o 
   2  14   9        3.77        3.26      1.35 o 
   3  14   9        7.11        9.24      1.36 o 
   4  14   9       29.82       32.89      2.53 o 
  -4  15   9       12.30       16.83      1.34 o 
  -3  15   9        7.98        5.73      1.11 o 
  -2  15   9       78.91       92.26      2.68 o 
  -1  15   9       72.06       78.94      2.55 o 
   0  15   9       12.89       12.73      1.32 o 
   1  15   9        3.02        0.55      0.86 o 
   2  15   9      224.60      233.87      4.73 o 
   3  15   9       14.85       16.25      1.61 o 
   4  15   9        2.81        1.01      1.30 o 
  -4  16   9       29.99       37.54      2.40 o 
  -3  16   9        0.23       -0.64      0.85 o 
  -2  16   9       87.55       96.00      3.05 o 
  -1  16   9        0.42        2.57      0.91 o 
   0  16   9       41.14       40.67      2.06 o 
   1  16   9        1.51       -0.58      0.87 o 
   2  16   9       13.88       16.46      1.61 o 
   3  16   9       18.64       12.90      2.18 o 
  -3  17   9       74.31       68.05      2.40 o 
  -2  17   9       12.16       14.19      1.58 o 
  -1  17   9      131.70      136.10      3.16 o 
   0  17   9       12.59       14.84      1.39 o 
   1  17   9        3.80        3.29      1.03 o 
   2  17   9       98.58      105.74      3.19 o 
   3  17   9        0.09       -0.88      1.13 o 
  -2  18   9        0.38        1.84      0.94 o 
  -1  18   9       51.00       62.22      3.51 o 
   0  18   9       21.03       24.27      1.66 o 
   1  18   9        2.39       -0.68      0.90 o 
   2  18   9       26.16       27.06      2.35 o 
  -1  19   9        0.06        1.22      1.00 o 
   0  19   9       31.53       28.63      1.81 o 
   1  19   9       13.98       14.90      1.46 o 
  -4   0  10        3.32        0.93      1.33 o 
  -2   0  10      111.62      112.33      4.70 o 
   0   0  10      255.35      261.43     10.63 o 
   2   0  10        9.54       14.69      1.80 o 
   4   0  10       35.72       44.19      3.23 o 
  -5   1  10        0.00       -0.08      1.25 o 
  -4   1  10        7.13        6.96      1.44 o 
  -3   1  10       28.97       31.61      1.87 o 
  -2   1  10       36.74       39.19      2.35 o 
  -1   1  10       10.66       11.70      1.24 o 
   0   1  10      223.07      241.42      4.24 o 
   1   1  10        1.42       -0.23      0.81 o 
   2   1  10       17.13       18.84      1.29 o 
   3   1  10       13.61       11.33      1.32 o 
   4   1  10       45.98       52.73      1.98 o 
   5   1  10        0.47       -0.50      0.81 o 
  -5   2  10        6.28        7.22      2.87 o 
  -4   2  10        1.82        0.41      0.92 o 
  -3   2  10       54.31       49.91      2.72 o 
  -2   2  10       65.26       71.51      2.13 o 
  -1   2  10       41.65       42.20      2.03 o 
   0   2  10       24.11       22.47      1.55 o 
   1   2  10        1.93        1.07      0.94 o 
   2   2  10       21.91       24.16      1.61 o 
   3   2  10        0.26       -0.37      0.76 o 
   4   2  10       13.55       16.98      1.32 o 
   5   2  10        1.59        0.80      0.88 o 
  -5   3  10        1.06       -1.10      1.10 o 
  -4   3  10        0.34        0.17      1.00 o 
  -3   3  10       85.04       83.53      2.29 o 
  -2   3  10        6.73        8.46      1.07 o 
  -1   3  10       24.09       17.90      1.45 o 
   0   3  10       65.58       68.78      2.79 o 
   1   3  10        0.85       -0.64      0.76 o 
   2   3  10        2.23        1.63      0.88 o 
   3   3  10        4.40        2.87      1.04 o 
   4   3  10       67.20       75.60      2.50 o 
   5   3  10        9.47        9.33      2.03 o 
  -5   4  10        3.64        1.24      1.30 o 
  -4   4  10        4.35        4.99      1.27 o 
  -3   4  10       17.21       17.53      1.45 o 
  -2   4  10      233.94      231.40      3.79 o 
  -1   4  10       41.45       40.07      1.99 o 
   0   4  10       18.97       17.15      1.73 o 
   1   4  10       13.53       13.17      1.30 o 
   2   4  10       54.05       52.03      2.08 o 
   3   4  10        4.28        2.95      0.97 o 
   4   4  10        0.00       -0.05      0.93 o 
   5   4  10        5.66        7.94      1.38 o 
  -5   5  10        6.36        8.58      1.23 o 
  -4   5  10       47.82       47.72      2.47 o 
  -3   5  10       27.32       26.87      1.69 o 
  -2   5  10        9.85        8.28      1.06 o 
  -1   5  10        1.71        1.85      0.90 o 
   0   5  10       32.49       34.07      1.83 o 
   1   5  10       40.88       38.68      1.93 o 
   2   5  10       19.21       14.08      1.33 o 
   3   5  10        0.01        0.24      0.85 o 
   4   5  10      104.23      107.17      3.28 o 
   5   5  10       26.51       21.99      2.30 o 
  -5   6  10        4.33        4.58      1.07 o 
  -4   6  10        0.94        4.37      1.28 o 
  -3   6  10        3.87        3.70      1.00 o 
  -2   6  10      108.68      114.47      3.21 o 
  -1   6  10       12.41       11.83      1.15 o 
   0   6  10       19.44       19.69      1.47 o 
   1   6  10        7.66        9.21      1.13 o 
   2   6  10        5.57        6.94      1.11 o 
   3   6  10        0.47        1.11      0.88 o 
   4   6  10        2.88        3.76      1.35 o 
   5   6  10        0.17        0.41      1.25 o 
  -5   7  10        1.47        0.67      0.92 o 
  -4   7  10      117.34      124.40      3.60 o 
  -3   7  10       38.60       41.44      3.50 o 
  -2   7  10        6.82        5.84      1.06 o 
  -1   7  10        8.71        5.03      0.97 o 
   0   7  10       43.63       48.18      2.11 o 
   1   7  10       33.57       34.32      1.87 o 
   2   7  10        1.32        0.00      0.82 o 
   3   7  10        2.81        1.40      0.92 o 
   4   7  10      107.30      109.39      4.04 o 
  -5   8  10        0.51       -0.29      1.10 o 
  -4   8  10       26.25       30.86      2.49 o 
  -3   8  10        0.36        0.83      1.06 o 
  -2   8  10       65.29       69.12      2.33 o 
  -1   8  10        0.43       -0.71      0.71 o 
   0   8  10        0.20       -0.14      0.78 o 
   1   8  10        0.13        0.50      0.84 o 
   2   8  10        3.88        4.47      1.01 o 
   3   8  10        6.46        6.10      1.23 o 
   4   8  10        4.76        5.34      1.30 o 
  -4   9  10       16.50       21.07      1.84 o 
  -3   9  10       26.47       30.50      2.04 o 
  -2   9  10        0.52        0.21      0.94 o 
  -1   9  10       10.60        7.87      1.10 o 
   0   9  10       16.92       19.10      1.48 o 
   1   9  10       58.54       55.56      2.72 o 
   2   9  10        0.34        1.65      0.97 o 
   3   9  10        1.28        2.87      1.14 o 
   4   9  10        0.09       -0.26      1.17 o 
  -4  10  10       40.84       43.05      2.96 o 
  -3  10  10        2.03        3.33      1.16 o 
  -2  10  10       62.33       73.83      3.80 o 
  -1  10  10       28.97       25.93      1.68 o 
   0  10  10        0.60        0.61      0.79 o 
   1  10  10       21.40       23.02      1.88 o 
   2  10  10       28.60       29.84      1.85 o 
   3  10  10       31.35       31.86      2.13 o 
   4  10  10       10.18        6.74      1.45 o 
  -4  11  10        0.00        0.26      2.08 o 
  -3  11  10       23.37       25.12      2.22 o 
  -2  11  10        0.18        1.17      1.04 o 
  -1  11  10       16.53       13.16      1.88 o 
   0  11  10       11.68       13.29      1.33 o 
   1  11  10       36.25       35.21      2.22 o 
   2  11  10        3.07        2.29      1.35 o 
   3  11  10       25.78       22.60      1.89 o 
  -3  12  10       25.70       27.66      2.07 o 
  -2  12  10       16.85       21.37      2.29 o 
  -1  12  10       62.82       57.58      2.51 o 
   0  12  10        1.18        1.30      0.96 o 
   1  12  10       30.16       31.17      1.90 o 
   2  12  10       16.42       19.36      1.75 o 
   3  12  10       41.64       39.02      2.36 o 
  -3  13  10       52.58       62.81      4.95 o 
  -2  13  10        0.53       -0.60      1.23 o 
  -1  13  10       27.68       35.14      2.20 o 
   0  13  10       24.05       18.40      1.76 o 
   1  13  10       16.26       16.01      1.99 o 
   2  13  10        0.36        0.32      1.10 o 
   3  13  10       76.82       78.19      5.47 o 
  -2  14  10        7.24        8.14      1.70 o 
  -1  14  10      135.78      133.02      3.72 o 
   0  14  10        3.19        1.93      1.17 o 
   1  14  10       23.45       29.25      2.07 o 
   2  14  10        0.71       -0.14      1.10 o 
  -1  15  10       26.59       33.43      2.64 o 
   0  15  10        2.82        2.85      1.26 o 
   1  15  10        8.89        7.41      1.69 o 
  -3   0  11        0.15        0.09      1.56 o 
  -1   0  11        0.18       -0.13      1.47 o 
   1   0  11       20.71       18.07      2.56 o 
  -3   1  11        3.29        1.24      1.17 o 
  -2   1  11       23.13       20.58      1.94 o 
  -1   1  11       25.67       28.11      2.15 o 
   0   1  11        6.00        4.07      1.29 o 
   1   1  11        9.12        8.74      1.45 o 
   2   1  11        0.54        0.30      0.96 o 
   3   1  11       81.75       85.48      5.47 o 
  -3   2  11        0.78        0.39      1.44 o 
  -2   2  11        1.07        2.53      1.22 o 
  -1   2  11        7.16        7.86      1.41 o 
   0   2  11        8.99       10.71      1.55 o 
   1   2  11       23.72       28.65      1.81 o 
   2   2  11        9.48        6.29      1.66 o 
   3   2  11       36.47       40.66      4.43 o 
  -3   3  11        1.16        0.79      1.16 o 
  -2   3  11       36.81       36.14      2.37 o 
  -1   3  11      116.35      123.23      3.17 o 
   0   3  11        3.55        1.32      0.99 o 
   1   3  11        0.06       -0.67      0.91 o 
   2   3  11        0.20       -0.77      0.88 o 
   3   3  11       27.30       33.36      4.17 o 
  -3   4  11       13.05       14.17      1.81 o 
  -2   4  11        0.15        0.87      0.96 o 
  -1   4  11       66.73       76.13      2.64 o 
   0   4  11        2.55        0.90      0.96 o 
   1   4  11       20.16       21.50      1.66 o 
   2   4  11        0.00       -0.26      0.90 o 
   3   4  11       37.29       39.88      4.43 o 
  -3   5  11       38.00       44.81      2.78 o 
  -2   5  11        0.07       -0.20      1.24 o 
  -1   5  11       66.38       73.32      3.12 o 
   0   5  11        0.08       -0.44      1.03 o 
   1   5  11       10.45       10.29      1.32 o 
   2   5  11        7.78        8.43      1.24 o 
  -2   6  11        1.94        0.47      0.98 o 
  -1   6  11       31.30       33.43      1.99 o 
   0   6  11        0.39        0.78      0.99 o 
   1   6  11       26.30       25.93      1.77 o 
   2   6  11       23.57       21.23      1.84 o 
  -2   7  11        0.61       -0.99      0.99 o 
  -1   7  11       31.60       32.38      2.12 o 
   0   7  11        0.12        0.44      0.87 o 
   1   7  11       28.36       28.90      1.86 o 
   2   7  11       11.13       10.25      2.36 o 
  -2   8  11        0.29        2.08      2.08 o 
  -1   8  11       21.21       22.93      1.85 o 
   0   8  11        6.29        7.38      1.22 o 
   1   8  11       24.93       20.95      1.83 o 
  -1   9  11        1.59        4.37      1.56 o 
   0   9  11        0.17        0.13      1.15 o 
   1   9  11        2.44        3.63      1.48 o 
                                                 
